# Supplementary material for: N-Benzyl-3,5-dide­oxy-3,5-imino-1,2-O-isopropyl­idene-β-l-lyxofuran­ose
Source: Acta Crystallogr Sect E Struct Rep Online. 2012 Jul 10;68(Pt 8):o2410. doi: 10.1107/S1600536812030656 (PMC3414331; doi:10.1107/S1600536812030656)
Supplement: Supplementary file 1 [file e-68-o2410-sup1.cif]

##############################################################################
#                                                                            #
# This CIF contains the data in a paper accepted for publication in          #
# Acta Crystallographica Section E. It conforms to the requirements of       #
# Notes for Authors for Acta Crystallographica Section E, and has been       #
# peer reviewed under the auspices of the IUCr Commission on Journals.       #
#                                                                            #
# Full details of the Crystallographic Information File format               #
# are given in the paper "The Crystallographic Information File (CIF):       #
# a New Standard Archive File for Crystallography" by S. R. Hall, F. H.      #
# Allen and I. D. Brown [Acta Cryst. (1991), A47, 655-685].                  #
#                                                                            #
# The current version of the core CIF dictionary is obtainable from          #
# ftp://ftp.iucr.org/pub/cif_core.dic.                                       #
#                                                                            #
# Software is freely available for graphical display of the structure(s)     #
# in this CIF. For information consult the CIF software page                 #
# http://www.iucr.org/resources/cif/software.                                #
#                                                                            #
# This file may be used for bona fide research purposes within the           #
# scientific community so long as proper attribution is given to the journal # 
# article from which it was obtained.                                        #
#                                                                            #
##############################################################################
data_global
_audit_creation_method     CRYSTALS_ver_14.40
_journal_date_recd_electronic     2012-06-30
_journal_date_accepted     2012-07-04
_journal_name_full     'Acta Crystallographica, Section E'
_journal_year     2012
_journal_volume     68
_journal_issue      8
_journal_page_first     o2410
_journal_page_last     o2410
_journal_paper_category     QO
_journal_paper_doi     10.1107/S1600536812030656
_journal_coeditor_code     LH5500
_publ_contact_author_name     'Sarah Jenkinson'
_publ_contact_author_address
;
Department of Organic Chemistry,
Chemistry Research Laboratory,
University of Oxford,
Oxford OX1 3TA
England
;
_publ_contact_author_email     'sarah.jenkinson@chem.ox.ac.uk'
_publ_contact_author_fax     '+44 1865 000000'
_publ_contact_author_phone     '+44 1865 275655'
_publ_section_title
;\
<i>N</i>-Benzyl-3,5-dideoxy-3,5-imino-1,2-<i>O</i>-isopropylidene-\b-L-\
lyxofuranose
;
loop_
    _publ_author_name
    _publ_author_address
    'Edgeley, David S.'
;
Department of Chemical Crystallography, Chemistry Research Laboratory,
University of Oxford, Oxford OX1 3TA, England
;
    'Jenkinson, Sarah F.'
;
Department of Organic Chemistry, Chemistry Research Laboratory,
University of Oxford, Oxford OX1 3TA, England
;
    'Gabriel Lenagh-Snow'
;
Department of Organic Chemistry, Chemistry Research Laboratory,
University of Oxford, Oxford OX1 3TA, England
;
    'Rutherford, Catherine'
;
Department of Organic Chemistry, Chemistry Research Laboratory,
University of Oxford, Oxford OX1 3TA, England
;
    'Fleet, George W. J.'
;
Department of Organic Chemistry, Chemistry Research Laboratory,
University of Oxford, Oxford OX1 3TA, England
;
    'Thompson, Amber L.'
;
Department of Chemical Crystallography, Chemistry Research Laboratory,
University of Oxford, Oxford OX1 3TA, England
;
_chemical_melting_point     ?
data_I
_chemical_name_systematic
;
<i>N</i>-Benzyl-3,5-dideoxy-3,5-imino-1,2-<i>O</i>-isopropylidene-
\b-L-lyxofuranose
;
_chemical_formula_moiety     'C15 H19 N1 O3'
_chemical_formula_sum     'C15 H19 N1 O3'
_chemical_formula_iupac     'C15 H19 N1 O3'
_chemical_formula_weight     261.32
_symmetry_cell_setting     monoclinic
_symmetry_space_group_name_H-M     'P 21'
_symmetry_space_group_name_Hall     'P 2yb'
loop_
    _symmetry_equiv_pos_as_xyz
    'x,y,z'
    '-x,y+1/2,-z'
_cell_length_a     9.1674(2)
_cell_length_b     5.75510(10)
_cell_length_c     13.1112(3)
_cell_angle_alpha     90
_cell_angle_beta     106.9544(8)
_cell_angle_gamma     90
_cell_volume     661.67(2)
_cell_formula_units_Z     2
_cell_measurement_reflns_used     1627
_cell_measurement_theta_min     5
_cell_measurement_theta_max     27
_cell_measurement_temperature     150
_exptl_crystal_description     'plate'
_exptl_crystal_colour     'colourless'
_exptl_crystal_size_max     0.240
_exptl_crystal_size_mid     0.230
_exptl_crystal_size_min     0.070
_exptl_crystal_density_diffrn     1.312
_exptl_crystal_density_meas     ?
_exptl_crystal_density_method     'not measured'
_exptl_crystal_F_000     280
_exptl_absorpt_coefficient_mu     0.091
_exptl_absorpt_correction_type     multi-scan
_exptl_absorpt_process_details
                               '(DENZO and SCALEPACK; Otwinowski & Minor, 1997)'
_exptl_absorpt_correction_T_min     0.94
_exptl_absorpt_correction_T_max     0.99
_exptl_special_details
;
The crystal was placed in the cold stream of an Oxford Cryosystems open-flow
nitrogen cryostat (Cosier & Glazer, 1986) with a nominal stability of 0.1 K.
;
_diffrn_ambient_temperature     150
_diffrn_radiation_type     'Mo K\a'
_diffrn_radiation_wavelength     0.71073
_diffrn_radiation_monochromator     'graphite'
_diffrn_measurement_device_type     'Nonius KappaCCD'
_diffrn_measurement_device     'Area'
_diffrn_measurement_method     \w
_diffrn_reflns_number     13110
_diffrn_reflns_av_R_equivalents     0.014
_diffrn_reflns_theta_min     5.356
_diffrn_reflns_theta_max     27.441
_diffrn_reflns_theta_full     26.892
_diffrn_measured_fraction_theta_max     0.987
_diffrn_measured_fraction_theta_full     0.988
_diffrn_reflns_limit_h_min     -11
_diffrn_reflns_limit_h_max     11
_diffrn_reflns_limit_k_min     -7
_diffrn_reflns_limit_k_max     6
_diffrn_reflns_limit_l_min     -16
_diffrn_reflns_limit_l_max     16
_diffrn_standards_number     0
_diffrn_standards_interval_count     .
_diffrn_standards_interval_time     .
_diffrn_standards_decay_%     ?
_refine_special_details     ?
_reflns_number_total     1638
_reflns_number_gt     1544
_reflns_threshold_expression     I>2\s(I)
_refine_ls_structure_factor_coef     Fsqd
_refine_ls_matrix_type     full
_refine_ls_R_factor_all     0.0354
_refine_ls_R_factor_gt     0.0333
_refine_ls_wR_factor_all     0.0872
_refine_ls_wR_factor_gt     0.0839
_refine_ls_wR_factor_ref     0.0872
_refine_ls_goodness_of_fit_ref     0.9426
_refine_ls_number_reflns     1638
_refine_ls_number_parameters     172
_refine_ls_number_restraints     1
_refine_ls_hydrogen_treatment     constr
_refine_ls_weighting_scheme     calc
_refine_ls_weighting_details
;
 Method, part 1, Chebychev polynomial, (Watkin, 1994, Prince, 1982)
 [weight] = 1.0/[A~0~*T~0~(x)+A~1~*T~1~(x) ... +A~n-1~]*T~n-1~(x)]
 where A~i~ are the Chebychev coefficients listed below and x= Fcalc/Fmax
 Method = Robust Weighting (Prince, 1982)
 W = [weight] * [1-(deltaF/6*sigmaF)^2^]^2^
 A~i~ are:
 22.1 34.0 17.6 5.07
;
_atom_sites_solution_hydrogens     difmap
_atom_sites_solution_primary     direct
_refine_ls_shift/su_max     0.0003286
_refine_ls_shift/su_mean     0.0000306
_refine_diff_density_max     0.17
_refine_diff_density_min     -0.18
_refine_ls_extinction_method     'None'
loop_
    _atom_type_symbol
    _atom_type_scat_Cromer_Mann_a1
    _atom_type_scat_Cromer_Mann_a2
    _atom_type_scat_Cromer_Mann_a3
    _atom_type_scat_Cromer_Mann_a4
    _atom_type_scat_Cromer_Mann_b1
    _atom_type_scat_Cromer_Mann_b2
    _atom_type_scat_Cromer_Mann_b3
    _atom_type_scat_Cromer_Mann_b4
    _atom_type_scat_Cromer_Mann_c
    _atom_type_scat_dispersion_real
    _atom_type_scat_dispersion_imag
    _atom_type_scat_source
    C 2.3100 1.0200 1.5886 0.8650 20.8439 10.2075 0.5687 51.6512 0.2156 0.0033
                                                                          0.0016
                                'International Tables Vol C 4.2.6.8 and 6.1.1.4'
    H 0.4930 0.3229 0.1402 0.0408 10.5109 26.1257 3.1424 57.7998 0.0030 0.0000
                                                                          0.0000
                                'International Tables Vol C 4.2.6.8 and 6.1.1.4'
    N 12.2126 3.1322 2.0125 1.1663 0.0057 9.8933 28.9975 0.5826 -11.5290 0.0061
                                                                          0.0033
                                'International Tables Vol C 4.2.6.8 and 6.1.1.4'
    O 3.0485 2.2868 1.5463 0.8670 13.2771 5.7011 0.3239 32.9089 0.2508 0.0106
                                                                          0.0060
                                'International Tables Vol C 4.2.6.8 and 6.1.1.4'
_computing_data_collection     'COLLECT (Nonius, 2001)'
_computing_cell_refinement     'DENZO and SCALEPACK (Otwinowski & Minor, 1997)'
_computing_data_reduction     'DENZO and SCALEPACK (Otwinowski & Minor, 1997)'
_computing_structure_solution     'SIR92 (Altomare <i>et al.</i>, 1994)'
_computing_structure_refinement     'CRYSTALS (Betteridge <i>et al.</i>, 2003)'
_computing_molecular_graphics     'CAMERON (Watkin <i>et al.</i>, 1996)'
_computing_publication_material     'CRYSTALS (Betteridge <i>et al.</i>, 2003)'
loop_
    _atom_site_type_symbol
    _atom_site_label
    _atom_site_fract_x
    _atom_site_fract_y
    _atom_site_fract_z
    _atom_site_U_iso_or_equiv
    _atom_site_adp_type
    _atom_site_occupancy
    _atom_site_disorder_assembly
    _atom_site_disorder_group
    O O1 0.09793(13) 0.5625(2) 0.84062(10) 0.0269 Uani 1.0000 . .
    C C2 0.25050(17) 0.6293(3) 0.89568(13) 0.0260 Uani 1.0000 . .
    C C3 0.35745(18) 0.6618(3) 0.82587(13) 0.0262 Uani 1.0000 . .
    N N4 0.31206(15) 0.5481(3) 0.72006(11) 0.0264 Uani 1.0000 . .
    C C5 0.45568(19) 0.4116(4) 0.74729(15) 0.0318 Uani 1.0000 . .
    C C6 0.48402(19) 0.4783(3) 0.86494(14) 0.0292 Uani 1.0000 . .
    O O7 0.42651(14) 0.3113(3) 0.92411(10) 0.0319 Uani 1.0000 . .
    C C8 0.31601(19) 0.4200(3) 0.96665(14) 0.0284 Uani 1.0000 . .
    O O9 0.19278(13) 0.2728(3) 0.96037(10) 0.0313 Uani 1.0000 . .
    C C10 0.07349(18) 0.3246(3) 0.86343(14) 0.0274 Uani 1.0000 . .
    C C11 0.0820(2) 0.1650(3) 0.77364(14) 0.0306 Uani 1.0000 . .
    C C12 -0.07829(19) 0.3058(4) 0.88768(15) 0.0333 Uani 1.0000 . .
    C C13 0.2813(2) 0.6967(3) 0.62624(14) 0.0309 Uani 1.0000 . .
    C C14 0.2617(2) 0.5526(4) 0.52659(14) 0.0288 Uani 1.0000 . .
    C C15 0.3343(2) 0.6152(4) 0.45124(14) 0.0320 Uani 1.0000 . .
    C C16 0.3150(2) 0.4828(4) 0.35950(14) 0.0353 Uani 1.0000 . .
    C C17 0.2236(2) 0.2866(4) 0.34202(15) 0.0346 Uani 1.0000 . .
    C C18 0.1518(2) 0.2208(4) 0.41731(16) 0.0379 Uani 1.0000 . .
    C C19 0.1714(2) 0.3523(4) 0.50899(15) 0.0343 Uani 1.0000 . .
    H H21 0.2489 0.7722 0.9365 0.0300 Uiso 1.0000 . .
    H H31 0.3962 0.8232 0.8266 0.0305 Uiso 1.0000 . .
    H H51 0.4416 0.2480 0.7305 0.0388 Uiso 1.0000 . .
    H H52 0.5313 0.4779 0.7148 0.0374 Uiso 1.0000 . .
    H H61 0.5871 0.5325 0.9042 0.0348 Uiso 1.0000 . .
    H H81 0.3666 0.4639 1.0430 0.0337 Uiso 1.0000 . .
    H H112 0.0678 0.0054 0.7931 0.0457 Uiso 1.0000 . .
    H H113 0.0002 0.2059 0.7092 0.0453 Uiso 1.0000 . .
    H H111 0.1807 0.1782 0.7612 0.0454 Uiso 1.0000 . .
    H H121 -0.0909 0.1489 0.9112 0.0506 Uiso 1.0000 . .
    H H123 -0.1589 0.3444 0.8220 0.0494 Uiso 1.0000 . .
    H H122 -0.0782 0.4156 0.9454 0.0507 Uiso 1.0000 . .
    H H132 0.1871 0.7872 0.6208 0.0373 Uiso 1.0000 . .
    H H131 0.3679 0.8067 0.6310 0.0372 Uiso 1.0000 . .
    H H151 0.3977 0.7507 0.4630 0.0386 Uiso 1.0000 . .
    H H161 0.3646 0.5290 0.3064 0.0422 Uiso 1.0000 . .
    H H171 0.2100 0.2000 0.2782 0.0423 Uiso 1.0000 . .
    H H181 0.0896 0.0854 0.4067 0.0458 Uiso 1.0000 . .
    H H191 0.1208 0.3077 0.5589 0.0420 Uiso 1.0000 . .
loop_
    _atom_site_aniso_label
    _atom_site_aniso_U_11
    _atom_site_aniso_U_22
    _atom_site_aniso_U_33
    _atom_site_aniso_U_12
    _atom_site_aniso_U_13
    _atom_site_aniso_U_23
    O1 0.0214(5) 0.0238(6) 0.0331(6) 0.0007(5) 0.0041(4) 0.0028(5)
    C2 0.0234(7) 0.0239(8) 0.0291(7) -0.0006(6) 0.0051(6) -0.0014(7)
    C3 0.0234(7) 0.0242(8) 0.0299(7) -0.0018(6) 0.0063(6) -0.0014(6)
    N4 0.0255(6) 0.0246(7) 0.0293(7) -0.0002(6) 0.0081(5) -0.0014(6)
    C5 0.0287(8) 0.0290(9) 0.0385(9) 0.0023(7) 0.0108(7) -0.0040(8)
    C6 0.0225(7) 0.0289(9) 0.0349(8) -0.0002(7) 0.0063(6) -0.0003(7)
    O7 0.0293(6) 0.0270(6) 0.0393(6) 0.0054(5) 0.0100(5) 0.0060(6)
    C8 0.0251(7) 0.0274(9) 0.0313(8) 0.0014(7) 0.0058(6) 0.0036(7)
    O9 0.0264(6) 0.0333(7) 0.0311(6) -0.0017(5) 0.0034(5) 0.0078(5)
    C10 0.0248(7) 0.0257(8) 0.0299(8) -0.0007(7) 0.0054(6) 0.0049(7)
    C11 0.0291(8) 0.0254(8) 0.0361(8) -0.0019(7) 0.0077(7) 0.0013(7)
    C12 0.0264(7) 0.0366(10) 0.0376(8) -0.0030(8) 0.0105(6) 0.0037(8)
    C13 0.0365(8) 0.0249(8) 0.0318(8) -0.0035(8) 0.0106(7) -0.0007(7)
    C14 0.0268(7) 0.0279(9) 0.0307(8) 0.0010(7) 0.0066(6) -0.0015(7)
    C15 0.0289(8) 0.0330(10) 0.0326(8) -0.0028(8) 0.0069(6) 0.0022(7)
    C16 0.0307(8) 0.0430(12) 0.0337(9) 0.0009(8) 0.0116(7) 0.0003(8)
    C17 0.0306(8) 0.0374(10) 0.0342(8) 0.0042(8) 0.0070(7) -0.0071(8)
    C18 0.0374(9) 0.0322(10) 0.0447(10) -0.0062(8) 0.0129(8) -0.0080(9)
    C19 0.0357(9) 0.0317(10) 0.0379(9) -0.0066(8) 0.0147(7) -0.0034(8)
loop_
    _geom_bond_atom_site_label_1
    _geom_bond_atom_site_label_2
    _geom_bond_site_symmetry_1
    _geom_bond_site_symmetry_2
    _geom_bond_distance
    _geom_bond_publ_flag
    O1 C2 . . 1.4271(19) no
    O1 C10 . . 1.433(2) no
    C2 C3 . . 1.535(2) no
    C2 C8 . . 1.534(2) no
    C2 H21 . . 0.984 no
    C3 N4 . . 1.480(2) no
    C3 C6 . . 1.542(2) no
    C3 H31 . . 0.994 no
    N4 C5 . . 1.484(2) no
    N4 C13 . . 1.457(2) no
    C5 C6 . . 1.536(2) no
    C5 H51 . . 0.967 no
    C5 H52 . . 0.990 no
    C6 O7 . . 1.429(2) no
    C6 H61 . . 0.986 no
    O7 C8 . . 1.435(2) no
    C8 O9 . . 1.395(2) no
    C8 H81 . . 1.005 no
    O9 C10 . . 1.4456(19) no
    C10 C11 . . 1.513(3) no
    C10 C12 . . 1.519(2) no
    C11 H112 . . 0.972 no
    C11 H113 . . 0.981 no
    C11 H111 . . 0.967 no
    C12 H121 . . 0.972 no
    C12 H123 . . 0.983 no
    C12 H122 . . 0.985 no
    C13 C14 . . 1.513(2) no
    C13 H132 . . 0.993 no
    C13 H131 . . 1.003 no
    C14 C15 . . 1.390(2) no
    C14 C19 . . 1.399(3) no
    C15 C16 . . 1.391(3) no
    C15 H151 . . 0.957 no
    C16 C17 . . 1.385(3) no
    C16 H161 . . 0.974 no
    C17 C18 . . 1.389(3) no
    C17 H171 . . 0.950 no
    C18 C19 . . 1.387(3) no
    C18 H181 . . 0.952 no
    C19 H191 . . 0.941 no
loop_
    _geom_angle_atom_site_label_1
    _geom_angle_atom_site_label_2
    _geom_angle_atom_site_label_3
    _geom_angle_site_symmetry_1
    _geom_angle_site_symmetry_2
    _geom_angle_site_symmetry_3
    _geom_angle
    _geom_angle_publ_flag
    C2 O1 C10 . . . 109.99(13) no
    O1 C2 C3 . . . 115.67(13) no
    O1 C2 C8 . . . 104.34(14) no
    C3 C2 C8 . . . 104.59(14) no
    O1 C2 H21 . . . 109.4 no
    C3 C2 H21 . . . 109.7 no
    C8 C2 H21 . . . 113.1 no
    C2 C3 N4 . . . 116.83(13) no
    C2 C3 C6 . . . 105.56(14) no
    N4 C3 C6 . . . 89.27(13) no
    C2 C3 H31 . . . 113.4 no
    N4 C3 H31 . . . 115.1 no
    C6 C3 H31 . . . 113.9 no
    C3 N4 C5 . . . 91.22(12) no
    C3 N4 C13 . . . 117.65(15) no
    C5 N4 C13 . . . 116.97(14) no
    N4 C5 C6 . . . 89.30(13) no
    N4 C5 H51 . . . 114.2 no
    C6 C5 H51 . . . 116.3 no
    N4 C5 H52 . . . 112.1 no
    C6 C5 H52 . . . 113.7 no
    H51 C5 H52 . . . 109.9 no
    C3 C6 C5 . . . 86.95(13) no
    C3 C6 O7 . . . 106.25(13) no
    C5 C6 O7 . . . 113.33(15) no
    C3 C6 H61 . . . 118.1 no
    C5 C6 H61 . . . 117.3 no
    O7 C6 H61 . . . 112.3 no
    C6 O7 C8 . . . 109.39(14) no
    C2 C8 O7 . . . 107.62(14) no
    C2 C8 O9 . . . 105.91(13) no
    O7 C8 O9 . . . 111.33(16) no
    C2 C8 H81 . . . 113.1 no
    O7 C8 H81 . . . 108.9 no
    O9 C8 H81 . . . 110.0 no
    C8 O9 C10 . . . 108.58(13) no
    O9 C10 O1 . . . 104.85(14) no
    O9 C10 C11 . . . 111.18(15) no
    O1 C10 C11 . . . 111.77(14) no
    O9 C10 C12 . . . 107.79(14) no
    O1 C10 C12 . . . 108.68(15) no
    C11 C10 C12 . . . 112.21(15) no
    C10 C11 H112 . . . 109.1 no
    C10 C11 H113 . . . 108.9 no
    H112 C11 H113 . . . 109.0 no
    C10 C11 H111 . . . 110.3 no
    H112 C11 H111 . . . 108.8 no
    H113 C11 H111 . . . 110.7 no
    C10 C12 H121 . . . 109.5 no
    C10 C12 H123 . . . 107.6 no
    H121 C12 H123 . . . 111.0 no
    C10 C12 H122 . . . 108.6 no
    H121 C12 H122 . . . 109.0 no
    H123 C12 H122 . . . 111.1 no
    N4 C13 C14 . . . 110.62(16) no
    N4 C13 H132 . . . 108.6 no
    C14 C13 H132 . . . 110.1 no
    N4 C13 H131 . . . 111.3 no
    C14 C13 H131 . . . 107.0 no
    H132 C13 H131 . . . 109.2 no
    C13 C14 C15 . . . 120.71(17) no
    C13 C14 C19 . . . 120.65(16) no
    C15 C14 C19 . . . 118.64(17) no
    C14 C15 C16 . . . 120.39(18) no
    C14 C15 H151 . . . 119.4 no
    C16 C15 H151 . . . 120.3 no
    C15 C16 C17 . . . 120.55(17) no
    C15 C16 H161 . . . 120.0 no
    C17 C16 H161 . . . 119.4 no
    C16 C17 C18 . . . 119.59(18) no
    C16 C17 H171 . . . 119.4 no
    C18 C17 H171 . . . 121.0 no
    C17 C18 C19 . . . 119.92(19) no
    C17 C18 H181 . . . 120.5 no
    C19 C18 H181 . . . 119.6 no
    C14 C19 C18 . . . 120.89(17) no
    C14 C19 H191 . . . 119.8 no
    C18 C19 H191 . . . 119.3 no
loop_
    _geom_hbond_atom_site_label_D
    _geom_hbond_atom_site_label_H
    _geom_hbond_atom_site_label_A
    _geom_hbond_site_symmetry_D
    _geom_hbond_site_symmetry_H
    _geom_hbond_site_symmetry_A
    _geom_hbond_distance_DH
    _geom_hbond_distance_HA
    _geom_hbond_distance_DA
    _geom_hbond_angle_DHA
    _geom_hbond_publ_flag
    C11 H111 N4 . . . 0.967 2.579 3.266(3) 128.06 no
