# Supplementary material for: N-Benzyl-3,5-dide­oxy-3,5-imino-1,2-O-isopropyl­idene-β-l-lyxofuran­ose
Source: Acta Crystallogr Sect E Struct Rep Online. 2012 Jul 10;68(Pt 8):o2410. doi: 10.1107/S1600536812030656 (PMC3414331; doi:10.1107/S1600536812030656)
Supplement: Supplementary file 2 [file e-68-o2410-Isup2.hkl]

data_I
#  001DSE11-2                        At 13:
_audit_creation_date        "12-06-28"
_audit_creation_method      CRYSTALS 

_cell_length_a                    9.1674(2)
_cell_angle_alpha                 90
_cell_length_b                    5.75510(10)
_cell_angle_beta                  106.9544(8)
_cell_length_c                    13.1112(3)
_cell_angle_gamma                 90
loop_
 _symmetry_equiv_pos_as_xyz
 'x,y,z'
 '-x,y+1/2,-z'

# NOTE FO on scale of Fc,      0.65677
# Status flags: 
#    o - used in refinement 
#    < - excluded by I/sigmaI cutoff 
#    l - excluded at low resolution  
#    h - excluded at high resolution  
#    x - excluded for another reason  

loop_
_refln_index_h
_refln_index_k
_refln_index_l
_refln_F_squared_meas
_refln_F_squared_calc
_refln_F_squared_sigma
_refln_observed_status
_refln_refinement_weight
   3   0   0        2.85        2.99        0.13 o   0.1278E+01
   4   0   0       47.32       57.83        0.91 o   0.2903E-01
   5   0   0      447.43      451.78        7.98 o   0.1784E-02
   6   0   0       26.70       30.15        0.60 o   0.1034E+00
   7   0   0       46.02       52.16        1.08 o   0.3683E-01
   8   0   0      169.99      152.83        4.53 o   0.6412E-02
   9   0   0        8.84        9.27        0.56 o   0.9465E+00
  10   0   0        3.28        1.95        0.82 o   0.9642E+00
  11   0   0       10.83       11.14        3.24 o   0.7296E+00
   2   1   0     1694.99     1833.99       51.01 o   0.3412E-03
   3   1   0      201.72      214.07        3.34 o   0.4260E-02
   4   1   0     1527.50     1484.85       27.27 o   0.4867E-03
   5   1   0       13.44       13.40        0.32 o   0.5510E+00
   6   1   0      220.76      196.37        3.20 o   0.4428E-02
   7   1   0      166.05      156.73        3.13 o   0.6548E-02
   8   1   0       38.52       37.46        0.98 o   0.7265E-01
   9   1   0       55.02       52.06        1.63 o   0.3846E-01
  10   1   0        3.60        3.59        0.57 o   0.1399E+01
  11   1   0       -0.50        0.01        0.50 o   0.7177E+01
   0   2   0      282.81      313.04        8.49 o   0.2472E-02
   1   2   0      591.01      611.23       10.58 o   0.1220E-02
   2   2   0      437.32      452.49        8.38 o   0.1716E-02
   3   2   0      751.59      750.48       12.03 o   0.1034E-02
   4   2   0       32.93       37.58        0.65 o   0.6710E-01
   5   2   0      721.40      675.72       10.43 o   0.1023E-02
   6   2   0       61.04       62.63        1.12 o   0.2863E-01
   7   2   0       11.32       12.49        0.42 o   0.5739E+00
   8   2   0      116.76      115.44        2.91 o   0.1076E-01
   9   2   0       10.55       10.85        0.57 o   0.7674E+00
  10   2   0        6.64        6.81        0.86 o   0.1312E+01
   1   3   0      546.45      515.83       10.05 o   0.1414E-02
   2   3   0      185.67      193.42        3.23 o   0.4979E-02
   3   3   0       24.16       24.99        0.68 o   0.1589E+00
   4   3   0      166.48      165.13        3.50 o   0.6420E-02
   5   3   0        9.30        7.89        0.41 o   0.1042E+01
   6   3   0       56.12       63.13        1.22 o   0.2607E-01
   7   3   0       30.73       32.31        0.76 o   0.9428E-01
   8   3   0        7.70        9.17        0.46 o   0.8754E+00
   9   3   0        5.82        5.55        0.57 o   0.1420E+01
  10   3   0        6.58        6.22        1.04 o   0.1354E+01
   0   4   0      183.67      173.23        4.44 o   0.5676E-02
   1   4   0       89.87       83.21        2.18 o   0.1691E-01
   2   4   0        4.05        4.88        0.30 o   0.1368E+01
   3   4   0       58.96       52.04        1.27 o   0.3607E-01
   4   4   0       28.90       28.21        0.97 o   0.1261E+00
   5   4   0       10.16        9.68        0.46 o   0.8936E+00
   6   4   0      127.48      118.67        4.08 o   0.9716E-02
   7   4   0        3.28        4.99        0.45 o   0.1242E+01
   8   4   0       12.53       12.36        1.28 o   0.6284E+00
   9   4   0        5.00        5.64        0.91 o   0.1362E+01
   1   5   0        0.73        1.12        0.15 o   0.9763E+00
   2   5   0       64.96       66.33        2.35 o   0.2605E-01
   3   5   0       45.85       41.28        1.45 o   0.5624E-01
   4   5   0       47.10       44.84        1.33 o   0.5082E-01
   5   5   0       19.99       21.98        0.87 o   0.1962E+00
   6   5   0       15.14       15.19        0.97 o   0.4369E+00
   7   5   0        9.71       12.51        1.19 o   0.5086E+00
   8   5   0        4.74        4.86        0.60 o   0.1461E+01
   0   6   0       20.32       18.85        1.12 o   0.2699E+00
   1   6   0        9.32       10.01        0.47 o   0.8366E+00
   2   6   0       20.83       17.98        0.69 o   0.2766E+00
   3   6   0        3.32        2.52        0.43 o   0.1121E+01
   4   6   0        5.41        4.61        0.69 o   0.1372E+01
   5   6   0       13.95       12.91        1.73 o   0.5530E+00
   6   6   0        6.25        6.32        0.82 o   0.1372E+01
   1   7   0       11.47       10.63        1.04 o   0.7608E+00
   2   7   0        1.12        0.80        0.47 o   0.1228E+01
   3   7   0        7.85        8.71        0.78 o   0.9821E+00
 -11   0   1        1.85        2.83        0.86 o   0.1156E+01
 -10   0   1      120.43      107.59        4.57 o   0.1081E-01
  -9   0   1       21.48       19.99        0.95 o   0.2399E+00
  -8   0   1        0.47        0.20        0.13 o   0.7548E+01
  -7   0   1       92.65       95.52        2.11 o   0.1419E-01
  -6   0   1       19.32       17.63        0.52 o   0.3057E+00
  -5   0   1      160.07      152.94        2.89 o   0.6877E-02
  -4   0   1      195.61      189.99        4.23 o   0.5167E-02
  -3   0   1      934.81      996.44       20.88 o   0.6769E-03
   2   0   1      641.19      702.81       13.41 o   0.9421E-03
   3   0   1      185.05      201.00        3.62 o   0.4533E-02
   4   0   1       26.01       25.59        0.56 o   0.1542E+00
   5   0   1      152.83      142.99        2.67 o   0.7402E-02
   6   0   1      501.95      469.21        8.80 o   0.1554E-02
   7   0   1      106.97      104.45        2.46 o   0.1240E-01
   8   0   1       98.99       92.10        2.37 o   0.1441E-01
   9   0   1        0.30        0.27        0.33 o   0.7974E+01
  10   0   1       -0.04        0.82        1.58 o   0.1094E+01
  11   0   1        4.44        3.54        1.90 o   0.1279E+01
 -11   1   1       28.17       25.98        2.49 o   0.1414E+00
 -10   1   1        7.63        8.00        0.85 o   0.1130E+01
  -9   1   1       56.59       55.16        1.70 o   0.3563E-01
  -8   1   1       78.50       73.87        1.69 o   0.2092E-01
  -7   1   1       15.59       18.23        0.43 o   0.2741E+00
  -6   1   1       48.16       43.55        0.78 o   0.5111E-01
  -5   1   1       90.45       89.30        1.28 o   0.1604E-01
  -4   1   1       42.16       45.83        0.70 o   0.4795E-01
  -3   1   1      106.65      106.23        1.57 o   0.1233E-01
  -2   1   1      211.68      239.85        3.19 o   0.3404E-02
   3   1   1      464.36      473.33        7.37 o   0.1671E-02
   4   1   1       46.87       47.30        0.80 o   0.4760E-01
   5   1   1      240.47      240.76        3.28 o   0.3889E-02
   6   1   1       21.52       21.72        0.43 o   0.2161E+00
   7   1   1       59.94       58.14        1.24 o   0.3236E-01
   8   1   1       99.23       96.78        2.84 o   0.1395E-01
   9   1   1       35.91       33.38        1.42 o   0.8671E-01
  10   1   1       -0.75        0.16        0.28 o   0.6992E+01
  11   1   1        0.13        0.42        1.20 o   0.7270E+01
 -11   2   1       21.44       20.95        2.78 o   0.2283E+00
 -10   2   1       -0.09        0.20        0.73 o   0.7678E+01
  -9   2   1        3.69        5.27        0.44 o   0.1250E+01
  -8   2   1      197.32      195.26        5.16 o   0.5083E-02
  -7   2   1       29.98       29.09        0.78 o   0.1188E+00
  -6   2   1      111.80      108.54        1.95 o   0.1163E-01
  -5   2   1      120.60      118.73        1.97 o   0.1028E-01
  -4   2   1      291.37      287.48        4.12 o   0.3058E-02
  -3   2   1       47.30       48.74        0.71 o   0.4435E-01
  -2   2   1      151.14      157.99        3.27 o   0.6595E-02
  -1   2   1       45.12       48.15        0.90 o   0.4409E-01
   0   2   1      400.27      427.75        7.18 o   0.1755E-02
   1   2   1      734.38      756.92       15.48 o   0.9702E-03
   2   2   1      256.56      260.96        4.90 o   0.3455E-02
   3   2   1      301.01      291.20        4.77 o   0.2933E-02
   4   2   1      218.93      219.50        3.05 o   0.4379E-02
   5   2   1       29.01       31.75        0.52 o   0.9542E-01
   6   2   1        1.42        1.50        0.28 o   0.9923E+00
   7   2   1       80.34       79.69        1.93 o   0.1934E-01
   8   2   1       21.24       18.36        0.89 o   0.2653E+00
   9   2   1        3.49        3.64        0.47 o   0.1386E+01
  10   2   1        4.21        5.03        0.81 o   0.1363E+01
 -10   3   1        3.73        4.34        0.66 o   0.1385E+01
  -9   3   1        9.27       10.21        0.62 o   0.7998E+00
  -8   3   1        0.56        1.24        0.15 o   0.9419E+00
  -7   3   1       11.06       13.27        0.47 o   0.4898E+00
  -6   3   1        1.29        1.26        0.16 o   0.9878E+00
  -5   3   1       47.66       48.68        1.17 o   0.4486E-01
  -4   3   1      286.95      279.16        5.67 o   0.3117E-02
  -3   3   1      194.95      170.24        3.81 o   0.5293E-02
  -2   3   1      214.25      209.58        4.20 o   0.4560E-02
  -1   3   1       76.48       79.35        1.82 o   0.1905E-01
   0   3   1       57.22       55.10        1.12 o   0.3538E-01
   1   3   1      147.24      142.75        2.91 o   0.7718E-02
   2   3   1      128.07      119.62        2.24 o   0.9629E-02
   3   3   1       30.00       26.94        0.95 o   0.1286E+00
   4   3   1        9.58        9.27        0.44 o   0.9588E+00
   5   3   1       52.26       52.31        2.17 o   0.3978E-01
   6   3   1       63.75       60.00        1.59 o   0.2985E-01
   7   3   1       18.38       17.18        0.67 o   0.3261E+00
   8   3   1       17.86       17.03        0.77 o   0.3383E+00
   9   3   1        9.23       10.57        0.88 o   0.7293E+00
  10   3   1       61.23       52.54        5.08 o   0.3437E-01
  -9   4   1       14.64       14.47        1.50 o   0.4749E+00
  -8   4   1       75.92       67.72        3.27 o   0.2296E-01
  -7   4   1       22.21       23.96        1.06 o   0.1670E+00
  -6   4   1       56.42       56.76        1.79 o   0.3430E-01
  -5   4   1       42.44       44.36        1.39 o   0.5248E-01
  -4   4   1       48.42       52.96        1.21 o   0.3630E-01
  -3   4   1       78.91       75.98        1.73 o   0.2037E-01
  -2   4   1       39.32       40.91        1.54 o   0.6108E-01
  -1   4   1       44.21       39.13        1.22 o   0.6132E-01
   0   4   1       26.83       28.20        0.60 o   0.1239E+00
   1   4   1       87.41       82.97        1.83 o   0.1741E-01
   2   4   1      122.59      117.78        2.54 o   0.1015E-01
   3   4   1       56.92       61.01        1.56 o   0.2877E-01
   4   4   1       12.68       14.52        0.58 o   0.4321E+00
   5   4   1        6.79        9.04        0.38 o   0.8384E+00
   6   4   1       99.60       92.42        3.30 o   0.1430E-01
   7   4   1        1.96        2.78        0.44 o   0.1166E+01
   8   4   1        2.59        3.04        0.69 o   0.1256E+01
   9   4   1       20.06       22.81        1.78 o   0.1747E+00
  -8   5   1       29.55       32.00        2.40 o   0.9437E-01
  -7   5   1        6.94        8.87        0.91 o   0.8795E+00
  -6   5   1       38.13       37.77        2.01 o   0.7222E-01
  -5   5   1       46.09       48.17        1.75 o   0.4461E-01
  -4   5   1       82.11       87.04        3.53 o   0.1601E-01
  -3   5   1      110.08      115.64        2.33 o   0.1032E-01
  -2   5   1        2.74        2.46        0.42 o   0.1157E+01
  -1   5   1        6.00        4.43        0.35 o   0.1260E+01
   0   5   1       44.43       46.28        1.12 o   0.4829E-01
   1   5   1      202.84      193.74        8.08 o   0.4932E-02
   2   5   1        8.15        8.39        0.40 o   0.1084E+01
   3   5   1       54.89       59.07        1.76 o   0.3038E-01
   4   5   1       82.52       79.81        2.65 o   0.1885E-01
   5   5   1       38.73       40.69        1.65 o   0.6083E-01
   6   5   1        3.97        3.25        0.48 o   0.1258E+01
   7   5   1        7.59        9.71        0.91 o   0.7717E+00
   8   5   1        4.70        7.70        0.86 o   0.9022E+00
  -6   6   1       64.70       55.31        3.28 o   0.3130E-01
  -5   6   1       -0.60        0.66        0.29 o   0.1597E+01
  -4   6   1       68.61       67.17        5.98 o   0.2541E-01
  -3   6   1       29.25       28.22        0.86 o   0.1250E+00
  -2   6   1       30.06       29.33        0.95 o   0.1165E+00
  -1   6   1       23.72       21.52        1.08 o   0.2025E+00
   0   6   1       96.71       87.00        2.76 o   0.1526E-01
   1   6   1       13.03       13.03        0.60 o   0.5792E+00
   2   6   1       31.83       31.62        1.38 o   0.1023E+00
   3   6   1        7.33        8.41        0.79 o   0.9996E+00
   4   6   1        7.61        7.50        0.93 o   0.1223E+01
   5   6   1       -0.39        0.82        1.07 o   0.1116E+01
   6   6   1        1.04        0.17        0.52 o   0.6549E+01
  -4   7   1       13.24       14.81        1.08 o   0.4184E+00
  -3   7   1       18.55       18.48        1.25 o   0.2981E+00
  -2   7   1       20.36       21.92        1.51 o   0.1972E+00
  -1   7   1       24.16       24.07        1.81 o   0.1752E+00
   0   7   1       18.85       18.38        1.38 o   0.2959E+00
   1   7   1        6.82        7.43        0.65 o   0.1172E+01
   2   7   1       16.82       17.86        1.04 o   0.3026E+00
   3   7   1       14.02       16.17        1.04 o   0.3461E+00
 -11   0   2        0.47        0.78        0.88 o   0.1164E+01
 -10   0   2       26.53       24.91        1.12 o   0.1563E+00
  -9   0   2       15.57       16.87        0.69 o   0.3381E+00
  -8   0   2       83.34       76.03        1.90 o   0.1934E-01
  -7   0   2       28.90       29.92        0.65 o   0.1120E+00
  -6   0   2       16.43       15.61        0.43 o   0.3984E+00
  -5   0   2      194.28      210.47        3.19 o   0.4256E-02
  -4   0   2       37.18       37.10        0.78 o   0.7538E-01
  -3   0   2      685.23      716.66       14.02 o   0.1007E-02
   2   0   2      800.88      855.17       16.48 o   0.7971E-03
   3   0   2       32.26       37.19        0.65 o   0.6754E-01
   4   0   2       14.67       17.46        0.35 o   0.2906E+00
   5   0   2      190.91      194.04        3.32 o   0.5085E-02
   6   0   2       39.86       44.77        0.86 o   0.4852E-01
   7   0   2       44.95       41.76        1.04 o   0.5682E-01
   8   0   2      128.24      117.47        3.45 o   0.9690E-02
   9   0   2       13.20       13.94        0.91 o   0.4872E+00
  10   0   2        3.88        1.41        1.47 o   0.8120E+00
 -11   1   2       16.91       16.16        1.87 o   0.3726E+00
 -10   1   2       15.87       14.44        1.22 o   0.4427E+00
  -9   1   2       53.03       53.23        1.25 o   0.3832E-01
  -8   1   2       33.26       33.99        0.88 o   0.8696E-01
  -7   1   2      143.12      144.78        2.31 o   0.7706E-02
  -6   1   2       28.23       30.20        0.52 o   0.1076E+00
  -5   1   2      352.02      341.04        4.66 o   0.2413E-02
  -4   1   2      182.74      189.99        2.43 o   0.5126E-02
  -3   1   2      276.66      290.93        3.89 o   0.2887E-02
  -2   1   2      111.37      125.60        1.40 o   0.8620E-02
   1   1   2      305.50      336.01        6.10 o   0.2270E-02
   2   1   2       14.99       15.52        0.28 o   0.4096E+00
   3   1   2      204.35      209.08        3.23 o   0.4591E-02
   4   1   2      201.61      195.42        2.82 o   0.4960E-02
   5   1   2      223.26      209.36        2.96 o   0.4340E-02
   6   1   2       81.39       77.70        1.30 o   0.1948E-01
   7   1   2       51.87       53.64        1.04 o   0.3735E-01
   8   1   2      193.07      176.26        5.86 o   0.5327E-02
   9   1   2       10.27       10.35        0.81 o   0.8289E+00
  10   1   2        8.35        7.89        1.05 o   0.1133E+01
 -11   2   2       15.31       15.30        1.54 o   0.4218E+00
 -10   2   2       11.04       10.98        0.79 o   0.7659E+00
  -9   2   2        8.78       10.25        0.44 o   0.7613E+00
  -8   2   2      224.82      210.29        5.18 o   0.4300E-02
  -7   2   2       58.53       57.89        1.23 o   0.3321E-01
  -6   2   2       56.76       48.93        0.98 o   0.3939E-01
  -5   2   2       71.41       77.58        1.13 o   0.1909E-01
  -4   2   2      245.41      231.44        3.62 o   0.3820E-02
  -3   2   2      126.17      125.96        1.78 o   0.9548E-02
  -2   2   2       84.28       88.43        1.36 o   0.1577E-01
  -1   2   2      322.82      328.64        5.54 o   0.2582E-02
   0   2   2      540.62      561.54        9.49 o   0.1335E-02
   1   2   2       33.30       36.39        0.80 o   0.7315E-01
   2   2   2      139.58      156.67        2.48 o   0.6221E-02
   3   2   2      212.46      199.36        3.21 o   0.4643E-02
   4   2   2      615.66      597.43        8.54 o   0.1256E-02
   5   2   2       35.80       31.04        0.68 o   0.9417E-01
   6   2   2      163.35      155.86        2.95 o   0.6678E-02
   7   2   2       13.13       13.70        0.56 o   0.5107E+00
   8   2   2        6.41        6.87        0.44 o   0.1253E+01
   9   2   2       21.18       21.88        1.34 o   0.2059E+00
  10   2   2       55.45       55.15        4.06 o   0.3623E-01
 -10   3   2       24.91       22.85        1.93 o   0.1815E+00
  -9   3   2       40.91       40.20        1.82 o   0.6393E-01
  -8   3   2        4.12        5.20        0.32 o   0.1324E+01
  -7   3   2        3.15        3.80        0.26 o   0.1339E+01
  -6   3   2      149.70      146.82        2.58 o   0.7498E-02
  -5   3   2      110.92      100.33        2.48 o   0.1222E-01
  -4   3   2      316.00      295.11        6.45 o   0.2746E-02
  -3   3   2      174.20      158.69        3.52 o   0.6173E-02
  -2   3   2       26.42       23.09        0.61 o   0.1701E+00
  -1   3   2      325.60      308.51        5.42 o   0.2650E-02
   0   3   2      556.82      546.53        9.40 o   0.1416E-02
   1   3   2      132.75      137.99        2.32 o   0.8085E-02
   2   3   2       49.97       49.40        0.97 o   0.4413E-01
   3   3   2       31.19       34.94        1.03 o   0.7770E-01
   4   3   2       40.61       41.88        1.10 o   0.5880E-01
   5   3   2       73.67       72.02        1.45 o   0.2256E-01
   6   3   2       92.07       92.77        2.32 o   0.1513E-01
   7   3   2       69.53       74.86        2.03 o   0.2017E-01
   8   3   2        1.64        1.68        0.40 o   0.1020E+01
   9   3   2       63.39       61.10        3.37 o   0.2948E-01
  -9   4   2        3.82        4.05        0.63 o   0.1416E+01
  -8   4   2       -0.09        0.24        0.59 o   0.7595E+01
  -7   4   2       46.00       44.44        1.71 o   0.5228E-01
  -6   4   2       18.35       19.98        0.81 o   0.2423E+00
  -5   4   2       31.88       32.47        0.94 o   0.9652E-01
  -4   4   2       64.77       66.67        2.99 o   0.2552E-01
  -3   4   2      150.28      150.98        5.15 o   0.7317E-02
  -2   4   2        2.76        0.96        0.36 o   0.9135E+00
  -1   4   2       32.95       32.38        0.86 o   0.9674E-01
   0   4   2       63.69       57.87        1.39 o   0.3074E-01
   1   4   2        2.35        1.64        0.25 o   0.9658E+00
   2   4   2       97.63       98.35        2.29 o   0.1380E-01
   3   4   2       32.31       29.44        0.97 o   0.1096E+00
   4   4   2       44.10       45.89        1.28 o   0.4921E-01
   5   4   2      129.21      134.81        3.79 o   0.8300E-02
   6   4   2       32.57       34.16        1.24 o   0.8501E-01
   7   4   2       32.91       32.17        1.81 o   0.9744E-01
   8   4   2        0.52        1.00        0.30 o   0.1021E+01
   9   4   2       20.66       24.95        1.85 o   0.1415E+00
  -8   5   2        9.23       10.54        0.99 o   0.7375E+00
  -7   5   2       27.82       27.72        1.29 o   0.1325E+00
  -6   5   2       39.99       35.96        2.48 o   0.7298E-01
  -5   5   2       48.72       49.61        2.54 o   0.4312E-01
  -4   5   2      170.86      167.24        6.02 o   0.6216E-02
  -3   5   2       14.04       13.87        0.74 o   0.5157E+00
  -2   5   2      123.02      114.38        2.37 o   0.1027E-01
  -1   5   2       27.91       26.92        0.86 o   0.1371E+00
   0   5   2       47.15       44.37        1.25 o   0.5127E-01
   1   5   2       81.96       84.00        2.54 o   0.1750E-01
   2   5   2      145.25      134.29        3.83 o   0.8001E-02
   3   5   2       44.47       45.24        1.46 o   0.5111E-01
   4   5   2       41.54       41.46        1.29 o   0.6116E-01
   5   5   2       18.63       20.26        0.97 o   0.2334E+00
   6   5   2       46.87       48.64        3.09 o   0.4397E-01
   7   5   2       14.67       15.38        1.16 o   0.4074E+00
  -7   6   2        4.92        5.54        0.82 o   0.1367E+01
  -6   6   2        3.49        5.48        0.65 o   0.1191E+01
  -5   6   2       20.90       24.00        1.93 o   0.1584E+00
  -4   6   2        1.23        1.56        0.64 o   0.9803E+00
  -3   6   2      123.84      121.67        3.80 o   0.9881E-02
  -2   6   2      110.60       99.94        3.67 o   0.1227E-01
  -1   6   2       86.66       82.26        2.98 o   0.1764E-01
   0   6   2       16.13       17.81        0.73 o   0.2966E+00
   1   6   2       30.67       28.47        0.95 o   0.1182E+00
   2   6   2       39.62       39.53        2.20 o   0.6659E-01
   3   6   2       11.73       11.79        1.14 o   0.6783E+00
   4   6   2        4.55        5.46        0.62 o   0.1342E+01
   5   6   2       16.93       19.34        1.90 o   0.2471E+00
   6   6   2        0.26        0.11        0.72 o   0.7841E+01
  -4   7   2        4.83        6.43        0.60 o   0.1172E+01
  -3   7   2       22.13       20.39        1.38 o   0.2279E+00
  -2   7   2       11.30       14.22        1.12 o   0.4121E+00
  -1   7   2        5.22        5.23        0.73 o   0.1462E+01
   0   7   2       38.91       37.98        2.16 o   0.7062E-01
   1   7   2       18.63       17.24        1.16 o   0.3202E+00
   2   7   2       50.98       50.86        2.46 o   0.4178E-01
   3   7   2        0.60        0.41        0.33 o   0.7680E+01
 -11   0   3       76.82       75.56        6.60 o   0.2095E-01
 -10   0   3       26.96       28.25        1.25 o   0.1224E+00
  -9   0   3       14.49       14.26        0.52 o   0.4854E+00
  -8   0   3      263.08      240.37        6.38 o   0.3484E-02
  -7   0   3      318.07      297.52        5.52 o   0.2725E-02
  -6   0   3       66.86       63.35        1.12 o   0.2734E-01
  -5   0   3        2.03        0.71        0.22 o   0.1262E+01
  -4   0   3     1472.05     1516.10       34.51 o   0.4785E-03
  -3   0   3     1183.00     1290.60       22.69 o   0.4861E-03
  -2   0   3      685.19      765.99       14.71 o   0.8241E-03
   1   0   3      216.92      239.21        4.14 o   0.3516E-02
   2   0   3      959.35     1015.31       18.16 o   0.6724E-03
   3   0   3       93.47       87.12        2.03 o   0.1582E-01
   4   0   3        6.34        7.28        0.30 o   0.1162E+01
   5   0   3      458.43      443.09        7.29 o   0.1757E-02
   6   0   3      126.77      135.76        2.37 o   0.8003E-02
   7   0   3        6.13        6.61        0.35 o   0.1296E+01
   8   0   3        5.18        6.02        0.30 o   0.1304E+01
   9   0   3       18.46       18.84        1.55 o   0.2869E+00
  10   0   3        7.98        9.55        2.20 o   0.8207E+00
 -11   1   3        7.53       10.55        1.19 o   0.6450E+00
 -10   1   3      111.46      103.47        3.28 o   0.1196E-01
  -9   1   3      149.05      139.05        3.37 o   0.7683E-02
  -8   1   3      367.61      351.81        6.91 o   0.2283E-02
  -7   1   3       87.91       82.96        1.35 o   0.1732E-01
  -6   1   3      234.24      227.87        2.83 o   0.4054E-02
  -5   1   3       33.43       34.05        0.47 o   0.8846E-01
  -4   1   3      310.59      308.14        3.64 o   0.2825E-02
  -3   1   3      453.99      488.62        5.55 o   0.1485E-02
  -2   1   3      196.18      223.01        2.57 o   0.3748E-02
  -1   1   3      353.27      394.85        6.65 o   0.1816E-02
   0   1   3      222.66      251.44        4.19 o   0.3216E-02
   1   1   3      920.66      959.09       16.64 o   0.7403E-03
   2   1   3      532.21      548.97        8.05 o   0.1384E-02
   3   1   3       65.91       59.36        0.96 o   0.2916E-01
   4   1   3        9.94        9.87        0.26 o   0.9016E+00
   5   1   3       57.65       52.83        0.90 o   0.3641E-01
   6   1   3      102.94       92.55        1.72 o   0.1380E-01
   7   1   3       68.24       71.51        1.70 o   0.2237E-01
   8   1   3        3.39        2.98        0.28 o   0.1253E+01
   9   1   3        3.02        3.18        0.47 o   0.1314E+01
  10   1   3       18.20       20.08        1.61 o   0.2334E+00
 -11   2   3        2.61        2.95        0.85 o   0.1252E+01
 -10   2   3       15.87       15.59        0.81 o   0.4084E+00
  -9   2   3      223.11      204.09        5.75 o   0.4354E-02
  -8   2   3       40.40       39.23        1.03 o   0.6634E-01
  -7   2   3      161.26      154.65        2.84 o   0.6794E-02
  -6   2   3       48.53       46.65        0.86 o   0.4776E-01
  -5   2   3       63.06       64.19        0.95 o   0.2776E-01
  -4   2   3      332.35      340.19        4.12 o   0.2460E-02
  -3   2   3      275.89      270.18        3.79 o   0.3277E-02
  -2   2   3      153.75      154.77        2.23 o   0.7069E-02
  -1   2   3      273.15      290.22        4.76 o   0.2858E-02
   0   2   3      360.43      358.12        8.81 o   0.2356E-02
   1   2   3      210.30      223.06        4.30 o   0.4047E-02
   2   2   3      382.69      389.35        6.71 o   0.2101E-02
   3   2   3      797.21      752.06       11.44 o   0.9199E-03
   4   2   3       43.61       43.63        0.66 o   0.5596E-01
   5   2   3      152.42      143.39        2.40 o   0.7418E-02
   6   2   3       22.82       21.74        0.63 o   0.2090E+00
   7   2   3       12.90       12.53        0.48 o   0.6056E+00
   8   2   3       45.31       46.71        1.65 o   0.4804E-01
   9   2   3       16.61       18.87        1.26 o   0.2577E+00
  10   2   3       20.17       18.50        2.01 o   0.2766E+00
 -10   3   3        1.49        1.65        0.50 o   0.1006E+01
  -9   3   3        1.47        1.76        0.28 o   0.1012E+01
  -8   3   3       50.60       55.11        1.34 o   0.3393E-01
  -7   3   3       19.88       18.78        0.53 o   0.2760E+00
  -6   3   3      142.54      135.54        2.73 o   0.8150E-02
  -5   3   3      103.74      103.70        2.48 o   0.1283E-01
  -4   3   3      193.37      188.25        6.97 o   0.5246E-02
  -3   3   3      144.87      151.39        2.54 o   0.6986E-02
  -2   3   3      150.13      150.72        2.33 o   0.7316E-02
  -1   3   3       43.95       38.04        0.78 o   0.6346E-01
   0   3   3      555.72      546.61        8.54 o   0.1420E-02
   1   3   3       94.74       92.01        1.62 o   0.1507E-01
   2   3   3       93.71       95.93        1.68 o   0.1423E-01
   3   3   3       30.09       31.18        0.57 o   0.1031E+00
   4   3   3      282.21      248.33        5.42 o   0.3162E-02
   5   3   3      167.73      168.63        4.51 o   0.6262E-02
   6   3   3      252.70      230.62        5.59 o   0.3677E-02
   7   3   3       71.00       70.42        2.33 o   0.2374E-01
   8   3   3       25.66       25.41        1.84 o   0.1569E+00
   9   3   3        0.22        0.71        0.78 o   0.1314E+01
 -10   4   3        0.91        0.99        0.39 o   0.1044E+01
  -9   4   3        6.15        6.47        0.93 o   0.1327E+01
  -8   4   3        3.52        3.17        0.57 o   0.1293E+01
  -7   4   3       24.57       22.21        1.57 o   0.1896E+00
  -6   4   3       30.17       29.17        1.51 o   0.1168E+00
  -5   4   3       40.98       40.54        1.77 o   0.6333E-01
  -4   4   3      175.60      160.89        6.34 o   0.6095E-02
  -3   4   3      171.22      159.85        5.47 o   0.6285E-02
  -2   4   3      108.35      104.02        2.41 o   0.1227E-01
  -1   4   3      148.60      135.43        3.23 o   0.7792E-02
   0   4   3      242.35      229.92        4.56 o   0.3883E-02
   1   4   3       31.01       31.99        0.80 o   0.9817E-01
   2   4   3      125.39      121.03        2.90 o   0.9793E-02
   3   4   3       57.74       58.85        1.41 o   0.3213E-01
   4   4   3       83.68       83.55        2.20 o   0.1802E-01
   5   4   3      151.64      144.28        3.55 o   0.7436E-02
   6   4   3       43.82       44.51        2.06 o   0.5278E-01
   7   4   3       10.44       11.75        0.94 o   0.6281E+00
   8   4   3       28.17       30.47        2.24 o   0.1028E+00
  -8   5   3       16.52       15.30        1.34 o   0.4045E+00
  -7   5   3       10.09       10.26        0.60 o   0.8368E+00
  -6   5   3        3.32        2.86        0.67 o   0.1219E+01
  -5   5   3        1.04        1.28        0.47 o   0.9708E+00
  -4   5   3       11.75       11.48        0.83 o   0.7048E+00
  -3   5   3       56.85       56.84        2.14 o   0.3452E-01
  -2   5   3      111.76      109.25        3.32 o   0.1158E-01
  -1   5   3       81.83       74.16        2.07 o   0.1999E-01
   0   5   3      145.13      132.58        5.87 o   0.8059E-02
   1   5   3      102.79       98.18        2.96 o   0.1336E-01
   2   5   3      183.02      171.52        5.10 o   0.5711E-02
   3   5   3        1.73        2.37        0.29 o   0.1102E+01
   4   5   3        8.50        7.95        0.56 o   0.1115E+01
   5   5   3       13.70       13.32        0.73 o   0.5443E+00
   6   5   3        2.54        4.23        0.74 o   0.1239E+01
   7   5   3        1.51        3.08        0.69 o   0.1134E+01
  -7   6   3        6.08        7.13        0.91 o   0.1162E+01
  -6   6   3        0.22        0.12        0.92 o   0.7814E+01
  -5   6   3       15.64       18.03        1.67 o   0.2801E+00
  -4   6   3       41.75       43.42        3.80 o   0.5412E-01
  -3   6   3       21.78       22.10        0.78 o   0.2053E+00
  -2   6   3       12.98       12.04        0.60 o   0.6217E+00
  -1   6   3        0.86        0.58        0.23 o   0.2027E+01
   0   6   3       31.75       31.06        1.16 o   0.1045E+00
   1   6   3       32.29       30.35        1.38 o   0.1056E+00
   2   6   3       17.56       16.63        1.15 o   0.3501E+00
   3   6   3       15.18       16.17        1.28 o   0.3622E+00
   4   6   3       33.60       33.80        3.36 o   0.8913E-01
   5   6   3       11.00       11.71        1.22 o   0.6616E+00
  -4   7   3       12.34       15.71        0.99 o   0.3388E+00
  -3   7   3        5.13        5.92        0.78 o   0.1322E+01
  -2   7   3       15.96       16.40        1.34 o   0.3636E+00
  -1   7   3       37.40       35.69        2.46 o   0.7808E-01
   0   7   3        9.36        8.75        0.99 o   0.1001E+01
   1   7   3        8.76       10.63        0.65 o   0.7073E+00
   2   7   3       11.86       12.95        0.91 o   0.5436E+00
 -11   0   4        7.63        9.48        1.34 o   0.8131E+00
 -10   0   4       83.85       71.25        3.15 o   0.2002E-01
  -9   0   4       27.78       31.97        0.95 o   0.8952E-01
  -8   0   4      275.89      252.12        5.52 o   0.3270E-02
  -7   0   4       63.15       54.42        1.16 o   0.3255E-01
  -6   0   4      421.55      415.77        6.73 o   0.1952E-02
  -5   0   4      376.74      359.72        7.42 o   0.2213E-02
  -4   0   4      290.64      300.58        4.83 o   0.2817E-02
  -3   0   4      115.51      126.29        2.16 o   0.8770E-02
  -2   0   4      102.27      117.90        2.37 o   0.9276E-02
  -1   0   4      303.45      319.24        7.89 o   0.2563E-02
   0   0   4      252.94      275.72        6.17 o   0.2954E-02
   1   0   4        0.04        0.01        0.26 o   0.8011E+01
   2   0   4      512.26      555.00        8.58 o   0.1262E-02
   3   0   4      153.52      133.56        2.72 o   0.7528E-02
   4   0   4      161.45      149.03        2.76 o   0.6864E-02
   5   0   4       11.17       12.91        0.39 o   0.5301E+00
   6   0   4       47.92       46.54        1.04 o   0.4823E-01
   7   0   4      230.77      224.80        5.78 o   0.4134E-02
   8   0   4        0.86        0.30        0.12 o   0.7062E+01
   9   0   4        1.55        2.18        0.26 o   0.1065E+01
  10   0   4       19.37       18.73        3.58 o   0.2818E+00
 -11   1   4       29.85       32.57        2.03 o   0.8980E-01
 -10   1   4       32.50       31.66        0.87 o   0.1004E+00
  -9   1   4       13.50       14.01        0.40 o   0.4955E+00
  -8   1   4       27.33       30.69        0.60 o   0.9927E-01
  -7   1   4      141.78      133.99        1.74 o   0.8233E-02
  -6   1   4       10.03        8.50        0.23 o   0.9586E+00
  -5   1   4      118.45      113.43        1.51 o   0.1073E-01
  -4   1   4      111.20      115.45        1.37 o   0.1057E-01
  -3   1   4       65.39       67.28        0.81 o   0.2530E-01
  -2   1   4      457.72      489.44        6.37 o   0.1498E-02
  -1   1   4      279.40      311.33        4.92 o   0.2470E-02
   0   1   4      297.48      308.71        5.38 o   0.2721E-02
   1   1   4      611.21      639.00       11.01 o   0.1143E-02
   2   1   4       37.53       42.66        0.66 o   0.5306E-01
   3   1   4      218.58      212.66        2.92 o   0.4444E-02
   4   1   4      113.12      113.17        1.54 o   0.1122E-01
   5   1   4       45.64       41.98        0.76 o   0.5566E-01
   6   1   4       17.86       19.34        0.44 o   0.2569E+00
   7   1   4       14.82       14.32        0.50 o   0.4755E+00
   8   1   4       82.08       81.52        2.52 o   0.1865E-01
   9   1   4        3.58        4.21        0.41 o   0.1376E+01
  10   1   4       20.86       20.94        2.60 o   0.2303E+00
 -11   2   4        3.11        2.51        0.88 o   0.1152E+01
 -10   2   4       30.30       30.58        1.46 o   0.1086E+00
  -9   2   4        6.43        8.08        0.34 o   0.9875E+00
  -8   2   4       20.62       19.49        0.54 o   0.2578E+00
  -7   2   4      101.65       96.56        1.62 o   0.1365E-01
  -6   2   4      129.73      134.33        1.91 o   0.8410E-02
  -5   2   4        2.48        2.54        0.14 o   0.1192E+01
  -4   2   4      161.69      154.87        1.98 o   0.6771E-02
  -3   2   4      679.17      682.31        8.92 o   0.1139E-02
  -2   2   4       50.08       51.06        0.89 o   0.4131E-01
  -1   2   4      122.67      123.85        2.60 o   0.9722E-02
   0   2   4      126.30      121.01        2.45 o   0.9726E-02
   1   2   4       80.53       83.35        1.53 o   0.1766E-01
   2   2   4      258.31      246.05        4.31 o   0.3569E-02
   3   2   4       21.05       19.99        0.41 o   0.2454E+00
   4   2   4      181.70      156.68        2.78 o   0.5872E-02
   5   2   4       28.15       29.15        0.56 o   0.1179E+00
   6   2   4       21.22       22.52        0.55 o   0.1926E+00
   7   2   4       23.29       23.68        0.76 o   0.1800E+00
   8   2   4       15.03       15.36        0.65 o   0.4182E+00
   9   2   4        0.50        1.12        0.27 o   0.9608E+00
 -10   3   4       12.88       11.74        1.20 o   0.6423E+00
  -9   3   4       10.59       10.72        0.72 o   0.7859E+00
  -8   3   4       16.09       16.13        0.63 o   0.3859E+00
  -7   3   4      114.48      108.67        2.76 o   0.1135E-01
  -6   3   4      146.25      146.60        2.91 o   0.7615E-02
  -5   3   4      140.55      135.36        3.08 o   0.8280E-02
  -4   3   4       55.99       51.65        0.95 o   0.3819E-01
  -3   3   4      108.89      110.48        1.72 o   0.1147E-01
  -2   3   4      127.01      121.38        2.05 o   0.9645E-02
  -1   3   4       98.93       88.90        1.66 o   0.1474E-01
   0   3   4       73.22       75.56        1.28 o   0.2066E-01
   1   3   4       26.42       26.99        0.58 o   0.1384E+00
   2   3   4        0.65        0.86        0.10 o   0.1128E+01
   3   3   4       50.86       46.29        1.04 o   0.4598E-01
   4   3   4       89.14       86.68        1.79 o   0.1660E-01
   5   3   4       65.67       65.42        1.81 o   0.2700E-01
   6   3   4       44.82       41.70        1.30 o   0.5683E-01
   7   3   4       19.24       20.73        0.89 o   0.2242E+00
   8   3   4       22.49       24.46        2.66 o   0.1581E+00
   9   3   4       -0.02        1.00        1.16 o   0.9654E+00
 -10   4   4        2.29        4.75        0.86 o   0.1149E+01
  -9   4   4       12.68       11.81        0.91 o   0.6454E+00
  -8   4   4       11.39       10.81        0.43 o   0.7578E+00
  -7   4   4        6.77        6.29        0.85 o   0.1331E+01
  -6   4   4      127.89      119.79        5.82 o   0.9637E-02
  -5   4   4       57.56       61.73        2.65 o   0.2818E-01
  -4   4   4      142.56      136.29        4.60 o   0.8132E-02
  -3   4   4        0.35        0.36        0.46 o   0.7996E+01
  -2   4   4       93.69       91.97        1.94 o   0.1522E-01
  -1   4   4       59.68       55.98        1.44 o   0.3359E-01
   0   4   4       58.49       60.04        1.14 o   0.3068E-01
   1   4   4       63.93       63.99        1.29 o   0.2808E-01
   2   4   4      528.72      479.07       11.36 o   0.1434E-02
   3   4   4       47.53       49.64        1.33 o   0.4238E-01
   4   4   4       16.05       15.84        0.60 o   0.3995E+00
   5   4   4        0.67        0.66        0.18 o   0.1607E+01
   6   4   4      101.60       95.43        5.39 o   0.1375E-01
   7   4   4       68.24       65.11        3.88 o   0.2617E-01
   8   4   4       20.36       22.20        1.85 o   0.1931E+00
  -8   5   4        2.63        3.95        0.60 o   0.1266E+01
  -7   5   4        2.54        4.58        0.30 o   0.1204E+01
  -6   5   4        2.24        2.63        0.55 o   0.1183E+01
  -5   5   4        1.49        4.00        0.45 o   0.1123E+01
  -4   5   4        9.62        7.69        0.65 o   0.1015E+01
  -3   5   4       18.98       18.20        0.60 o   0.2973E+00
  -2   5   4      152.91      142.55        3.24 o   0.7408E-02
  -1   5   4       13.61       14.45        0.69 o   0.4580E+00
   0   5   4       26.85       31.18        0.78 o   0.9429E-01
   1   5   4      227.64      203.93        5.66 o   0.4241E-02
   2   5   4       11.75       12.65        0.51 o   0.5703E+00
   3   5   4       92.57       81.85        2.75 o   0.1654E-01
   4   5   4        1.70        1.04        0.35 o   0.9762E+00
   5   5   4       21.05       26.18        2.42 o   0.1275E+00
   6   5   4       80.75       71.76        6.13 o   0.2071E-01
   7   5   4       19.15       20.14        2.33 o   0.2394E+00
  -7   6   4       16.78       17.94        2.07 o   0.2948E+00
  -6   6   4        3.02        3.05        0.82 o   0.1308E+01
  -5   6   4        1.38        1.30        0.39 o   0.9837E+00
  -4   6   4        4.40        4.16        0.43 o   0.1428E+01
  -3   6   4       11.09       10.55        0.52 o   0.7874E+00
  -2   6   4        3.28        3.67        0.26 o   0.1358E+01
  -1   6   4      111.50       99.86        3.28 o   0.1217E-01
   0   6   4       80.49       70.41        2.85 o   0.2104E-01
   1   6   4       11.32       13.21        0.75 o   0.5044E+00
   2   6   4        0.88        0.61        0.17 o   0.1883E+01
   3   6   4        6.30        6.75        0.75 o   0.1279E+01
   4   6   4       44.77       45.59        2.90 o   0.5045E-01
   5   6   4       37.48       38.81        3.08 o   0.6674E-01
  -3   7   4        7.42        8.72        0.78 o   0.9367E+00
  -2   7   4        9.45        9.94        0.99 o   0.8545E+00
  -1   7   4       12.42       13.96        1.21 o   0.4631E+00
   0   7   4        2.67        1.55        0.73 o   0.9196E+00
   1   7   4       32.31       30.54        2.11 o   0.1047E+00
   2   7   4        3.71        5.57        0.82 o   0.1204E+01
 -11   0   5        0.86        0.94        0.44 o   0.1077E+01
 -10   0   5       14.15       13.81        0.82 o   0.5146E+00
  -9   0   5       77.64       84.34        2.63 o   0.1650E-01
  -8   0   5        1.47        0.65        0.22 o   0.1507E+01
  -7   0   5      149.55      142.47        3.19 o   0.7592E-02
  -6   0   5      128.80      125.93        2.59 o   0.9354E-02
  -5   0   5      183.58      161.96        3.41 o   0.5761E-02
  -4   0   5        5.69        6.40        0.26 o   0.1287E+01
  -3   0   5      469.86      483.41        8.84 o   0.1606E-02
  -2   0   5        7.29        7.12        0.26 o   0.1268E+01
  -1   0   5       66.30       71.82        1.64 o   0.2170E-01
   0   0   5      267.13      267.68        7.59 o   0.3409E-02
   1   0   5      605.00      627.98       11.39 o   0.1179E-02
   2   0   5       51.59       57.27        0.95 o   0.3146E-01
   3   0   5      137.60      116.72        2.59 o   0.8967E-02
   4   0   5      509.63      491.17        9.40 o   0.1551E-02
   5   0   5       26.48       28.39        0.65 o   0.1213E+00
   6   0   5       42.66       39.47        1.08 o   0.6268E-01
   7   0   5       27.99       29.66        0.86 o   0.1111E+00
   8   0   5        4.92        5.32        0.47 o   0.1412E+01
   9   0   5       22.56       22.93        2.11 o   0.1888E+00
 -11   1   5        1.81        1.93        0.54 o   0.1057E+01
 -10   1   5        1.83        1.54        0.41 o   0.9821E+00
  -9   1   5       35.91       36.62        0.89 o   0.7539E-01
  -8   1   5      151.16      144.34        2.32 o   0.7463E-02
  -7   1   5      151.03      142.94        2.17 o   0.7501E-02
  -6   1   5       38.13       46.75        0.58 o   0.4233E-01
  -5   1   5       73.09       74.76        0.95 o   0.2130E-01
  -4   1   5      230.42      228.83        2.99 o   0.4131E-02
  -3   1   5      145.75      147.14        1.98 o   0.7571E-02
  -2   1   5      356.70      363.99        5.44 o   0.2273E-02
  -1   1   5      801.67      807.48       15.22 o   0.9499E-03
   0   1   5     1392.38     1438.24       23.56 o   0.4998E-03
   1   1   5      156.47      154.02        2.70 o   0.7028E-02
   2   1   5      626.94      599.93        9.07 o   0.1219E-02
   3   1   5        2.24        1.83        0.19 o   0.1013E+01
   4   1   5       76.02       75.64        1.20 o   0.2118E-01
   5   1   5       88.68       90.91        1.57 o   0.1541E-01
   6   1   5        3.58        4.38        0.26 o   0.1363E+01
   7   1   5       68.35       64.67        1.86 o   0.2631E-01
   8   1   5       13.07       14.16        0.66 o   0.4657E+00
   9   1   5       28.30       27.38        2.01 o   0.1330E+00
 -11   2   5       13.29       14.86        1.37 o   0.4193E+00
 -10   2   5       16.67       16.40        1.07 o   0.3717E+00
  -9   2   5        3.62        4.60        0.32 o   0.1337E+01
  -8   2   5      168.70      163.65        3.47 o   0.6342E-02
  -7   2   5       35.13       36.02        0.69 o   0.7792E-01
  -6   2   5       41.04       38.35        0.66 o   0.6697E-01
  -5   2   5       70.48       80.39        0.87 o   0.1731E-01
  -4   2   5      625.73      622.61        7.69 o   0.1254E-02
  -3   2   5      120.11      119.95        1.70 o   0.1028E-01
  -2   2   5      783.26      767.37       12.70 o   0.9727E-03
  -1   2   5      617.43      610.93       13.01 o   0.1268E-02
   0   2   5      125.31      119.00        2.02 o   0.9886E-02
   1   2   5      134.08      138.52        2.36 o   0.8081E-02
   2   2   5      364.25      357.56        5.59 o   0.2321E-02
   3   2   5       88.58       91.41        1.30 o   0.1521E-01
   4   2   5      141.65      125.36        2.20 o   0.8448E-02
   5   2   5       16.74       16.32        0.46 o   0.3733E+00
   6   2   5      124.03      115.12        2.41 o   0.1014E-01
   7   2   5       37.01       36.19        1.33 o   0.7782E-01
   8   2   5        4.44        5.63        0.54 o   0.1281E+01
   9   2   5       14.86       15.72        1.23 o   0.3898E+00
 -10   3   5        0.63        0.75        0.29 o   0.1317E+01
  -9   3   5       20.17       20.80        1.21 o   0.2263E+00
  -8   3   5        1.73        1.01        0.22 o   0.9808E+00
  -7   3   5       14.15       15.46        0.55 o   0.3973E+00
  -6   3   5        4.08        4.24        0.23 o   0.1442E+01
  -5   3   5      121.23      122.13        2.22 o   0.9912E-02
  -4   3   5      127.03      129.18        2.04 o   0.9079E-02
  -3   3   5      591.33      562.38        7.85 o   0.1296E-02
  -2   3   5       10.37        8.42        0.39 o   0.9313E+00
  -1   3   5      126.21      132.27        1.90 o   0.8532E-02
   0   3   5       38.20       29.80        0.92 o   0.9101E-01
   1   3   5       15.81       14.69        0.48 o   0.4395E+00
   2   3   5      461.06      447.87        7.45 o   0.1749E-02
   3   3   5      255.05      251.99        4.59 o   0.3622E-02
   4   3   5      186.04      167.43        3.57 o   0.5629E-02
   5   3   5      277.85      254.77        6.64 o   0.3241E-02
   6   3   5        8.00        8.70        0.43 o   0.9939E+00
   7   3   5        0.82        1.74        0.16 o   0.9562E+00
   8   3   5       14.95       15.66        1.07 o   0.3967E+00
 -10   4   5       20.92       22.33        2.29 o   0.1935E+00
  -9   4   5        3.41        3.77        0.69 o   0.1374E+01
  -8   4   5        5.39        5.95        0.35 o   0.1356E+01
  -7   4   5        5.84        6.94        0.63 o   0.1186E+01
  -6   4   5       25.21       28.37        1.20 o   0.1167E+00
  -5   4   5       46.91       45.61        1.31 o   0.5009E-01
  -4   4   5      117.78      116.68        2.81 o   0.1062E-01
  -3   4   5       21.59       20.33        0.70 o   0.2359E+00
  -2   4   5      111.09      114.79        2.41 o   0.1067E-01
  -1   4   5       31.92       32.04        0.69 o   0.1000E+00
   0   4   5      284.47      267.63        5.22 o   0.3147E-02
   1   4   5      189.70      174.67        3.61 o   0.5452E-02
   2   4   5       46.59       45.82        1.10 o   0.5021E-01
   3   4   5      294.91      256.36        7.07 o   0.2974E-02
   4   4   5       41.41       43.27        1.44 o   0.5416E-01
   5   4   5       12.92       13.63        0.78 o   0.5040E+00
   6   4   5       29.70       32.05        1.70 o   0.9400E-01
   7   4   5        6.90        7.62        0.86 o   0.1127E+01
  -8   5   5        0.39        0.22        1.18 o   0.7639E+01
  -7   5   5        8.71        9.65        0.69 o   0.8651E+00
  -6   5   5        8.99        9.21        0.85 o   0.9709E+00
  -5   5   5       68.30       67.49        3.45 o   0.2544E-01
  -4   5   5        0.39        1.13        0.70 o   0.9167E+00
  -3   5   5       54.74       52.57        2.20 o   0.3835E-01
  -2   5   5       31.51       28.20        1.41 o   0.1168E+00
  -1   5   5      130.65      125.83        3.97 o   0.9211E-02
   0   5   5        1.94        1.39        0.24 o   0.9473E+00
   1   5   5        0.26        0.38        0.44 o   0.7787E+01
   2   5   5       42.60       41.20        1.29 o   0.6021E-01
   3   5   5        8.43        8.91        0.50 o   0.9823E+00
   4   5   5       25.54       27.03        2.45 o   0.1331E+00
   5   5   5       42.49       39.10        3.63 o   0.6362E-01
   6   5   5        1.60        1.48        0.86 o   0.9884E+00
  -6   6   5       12.81       13.38        1.42 o   0.5273E+00
  -5   6   5        0.39        0.38        0.46 o   0.7995E+01
  -4   6   5        3.97        2.58        0.52 o   0.1079E+01
  -3   6   5        2.33        2.63        0.35 o   0.1189E+01
  -2   6   5       58.23       54.31        1.68 o   0.3519E-01
  -1   6   5        6.51        7.68        0.39 o   0.1077E+01
   0   6   5       11.95       12.41        0.69 o   0.6122E+00
   1   6   5       12.98       13.70        0.70 o   0.5032E+00
   2   6   5        9.45        8.46        1.00 o   0.1009E+01
   3   6   5       37.83       35.58        4.12 o   0.7742E-01
   4   6   5        8.99        9.81        1.24 o   0.8509E+00
  -3   7   5        2.03        1.84        0.65 o   0.1035E+01
  -2   7   5        2.50        3.19        0.60 o   0.1253E+01
  -1   7   5        1.16        1.76        0.65 o   0.9898E+00
   0   7   5       26.74       28.28        1.98 o   0.1210E+00
   1   7   5       15.23       19.98        1.60 o   0.2089E+00
 -11   0   6        4.10        3.79        0.91 o   0.1382E+01
 -10   0   6       22.82       21.22        0.95 o   0.2136E+00
  -9   0   6       24.54       29.08        0.86 o   0.1060E+00
  -8   0   6       36.75       36.61        1.08 o   0.7729E-01
  -7   0   6      217.18      205.59        4.66 o   0.4500E-02
  -6   0   6        1.08        2.06        0.26 o   0.1007E+01
  -5   0   6       18.85       18.59        0.47 o   0.2942E+00
  -4   0   6        2.33        1.57        0.22 o   0.9429E+00
  -3   0   6        2.50        0.79        0.26 o   0.1055E+01
  -2   0   6      179.27      182.24        3.93 o   0.5558E-02
  -1   0   6       13.98       12.31        0.47 o   0.5750E+00
   0   0   6        0.30        0.25        0.39 o   0.7935E+01
   1   0   6      174.09      196.05        3.97 o   0.4526E-02
   2   0   6       94.25      111.05        1.64 o   0.1006E-01
   3   0   6       51.50       50.84        1.04 o   0.4176E-01
   4   0   6       15.23       15.61        0.52 o   0.4025E+00
   5   0   6       59.83       58.44        1.42 o   0.3224E-01
   6   0   6       75.31       70.21        1.90 o   0.2255E-01
   7   0   6       17.08       15.41        0.82 o   0.3898E+00
   8   0   6        5.09        5.77        0.47 o   0.1344E+01
   9   0   6       17.99       20.52        2.80 o   0.2182E+00
 -11   1   6        0.15        0.14        0.72 o   0.7762E+01
 -10   1   6       23.70       24.39        1.16 o   0.1689E+00
  -9   1   6        0.43        0.67        0.19 o   0.1479E+01
  -8   1   6       26.74       26.47        0.66 o   0.1453E+00
  -7   1   6        8.73       11.77        0.31 o   0.5654E+00
  -6   1   6      100.72      103.71        1.34 o   0.1249E-01
  -5   1   6      114.87      118.69        1.43 o   0.1017E-01
  -4   1   6       87.09       88.57        1.07 o   0.1623E-01
  -3   1   6      984.48      985.44       12.87 o   0.7846E-03
  -2   1   6      179.07      162.93        2.52 o   0.5936E-02
  -1   1   6      106.20      106.16        1.96 o   0.1238E-01
   0   1   6      405.27      379.51        6.79 o   0.2012E-02
   1   1   6      133.82      133.50        2.04 o   0.8758E-02
   2   1   6      295.73      295.30        4.55 o   0.3003E-02
   3   1   6       49.39       56.08        0.86 o   0.3231E-01
   4   1   6      135.08      137.23        2.17 o   0.8297E-02
   5   1   6      112.77      115.03        2.00 o   0.1071E-01
   6   1   6       17.34       17.59        0.55 o   0.3250E+00
   7   1   6       13.63       15.25        0.52 o   0.4008E+00
   8   1   6        1.27        1.06        0.24 o   0.1004E+01
   9   1   6       13.98       16.24        1.27 o   0.3407E+00
 -11   2   6       22.34       21.81        1.92 o   0.2109E+00
 -10   2   6        8.80        7.48        0.83 o   0.1099E+01
  -9   2   6       31.55       30.89        0.86 o   0.1055E+00
  -8   2   6       12.25       11.71        0.37 o   0.6711E+00
  -7   2   6       58.55       63.34        1.02 o   0.2681E-01
  -6   2   6      128.07      130.90        1.80 o   0.8814E-02
  -5   2   6       18.63       20.97        0.35 o   0.2144E+00
  -4   2   6       57.76       54.15        0.79 o   0.3566E-01
  -3   2   6       90.91       84.08        1.25 o   0.1662E-01
  -2   2   6      138.27      139.03        2.25 o   0.8224E-02
  -1   2   6      597.28      581.87       11.67 o   0.1302E-02
   0   2   6      101.02      104.63        1.82 o   0.1224E-01
   1   2   6      328.68      321.79        5.25 o   0.2630E-02
   2   2   6      187.94      176.19        3.28 o   0.5506E-02
   3   2   6       52.17       51.16        0.89 o   0.4105E-01
   4   2   6       26.53       27.59        0.63 o   0.1299E+00
   5   2   6       52.02       55.16        1.20 o   0.3480E-01
   6   2   6        3.52        2.85        0.29 o   0.1200E+01
   7   2   6        5.61        5.83        0.35 o   0.1403E+01
   8   2   6        0.82        0.88        0.23 o   0.1132E+01
 -10   3   6        7.89        8.53        0.83 o   0.1026E+01
  -9   3   6        0.93        1.31        0.23 o   0.9589E+00
  -8   3   6       66.79       61.91        2.38 o   0.2778E-01
  -7   3   6      138.01      130.30        2.82 o   0.8561E-02
  -6   3   6      343.87      327.45        5.82 o   0.2477E-02
  -5   3   6      350.47      341.14        6.01 o   0.2429E-02
  -4   3   6       61.27       60.40        1.05 o   0.3074E-01
  -3   3   6       26.23       33.05        0.60 o   0.8042E-01
  -2   3   6      100.72      111.59        1.86 o   0.1050E-01
  -1   3   6      123.90      124.94        2.07 o   0.9596E-02
   0   3   6       91.60       93.09        1.89 o   0.1500E-01
   1   3   6      286.80      276.24        4.80 o   0.3118E-02
   2   3   6      164.69      159.47        3.13 o   0.6571E-02
   3   3   6      117.95      112.60        2.26 o   0.1080E-01
   4   3   6       10.78       11.09        0.43 o   0.7394E+00
   5   3   6       12.64       12.64        0.50 o   0.6078E+00
   6   3   6       27.67       29.40        1.00 o   0.1127E+00
   7   3   6        2.70        3.66        0.49 o   0.1283E+01
   8   3   6       16.87       15.83        2.16 o   0.3830E+00
  -9   4   6       14.71       13.29        1.29 o   0.5132E+00
  -8   4   6       14.32       15.63        0.78 o   0.3845E+00
  -7   4   6       11.43       13.70        1.02 o   0.4547E+00
  -6   4   6      144.37      134.60        3.66 o   0.8052E-02
  -5   4   6       39.27       36.81        1.09 o   0.7273E-01
  -4   4   6      324.03      305.57        6.99 o   0.2664E-02
  -3   4   6      169.73      163.20        3.21 o   0.6309E-02
  -2   4   6       56.76       59.51        1.26 o   0.3085E-01
  -1   4   6      352.43      335.38        6.18 o   0.2402E-02
   0   4   6       26.64       26.88        0.69 o   0.1417E+00
   1   4   6       11.58       12.24        0.38 o   0.6172E+00
   2   4   6       58.81       51.41        1.37 o   0.3652E-01
   3   4   6       25.28       22.55        0.78 o   0.1821E+00
   4   4   6       55.64       52.89        1.57 o   0.3753E-01
   5   4   6        6.97        6.75        0.50 o   0.1311E+01
   6   4   6        0.26        0.02        0.62 o   0.7979E+01
   7   4   6       14.41       16.02        1.34 o   0.3617E+00
  -8   5   6       32.05       25.96        2.59 o   0.1247E+00
  -7   5   6       60.30       54.26        2.76 o   0.3406E-01
  -6   5   6       22.60       22.03        0.91 o   0.2065E+00
  -5   5   6       56.29       52.03        1.81 o   0.3769E-01
  -4   5   6        8.39        9.11        0.58 o   0.9440E+00
  -3   5   6       37.74       35.21        1.86 o   0.7881E-01
  -2   5   6      175.79      168.13        5.23 o   0.6011E-02
  -1   5   6       19.28       19.00        0.79 o   0.2809E+00
   0   5   6       48.48       45.30        1.33 o   0.4893E-01
   1   5   6       31.85       33.67        1.08 o   0.8697E-01
   2   5   6       34.25       29.95        1.18 o   0.1015E+00
   3   5   6        9.88       11.35        0.69 o   0.6585E+00
   4   5   6       12.53       13.02        1.62 o   0.5609E+00
   5   5   6       10.76       12.68        1.69 o   0.5374E+00
   6   5   6        6.64        6.64        1.08 o   0.1346E+01
  -6   6   6       53.40       45.43        4.31 o   0.4442E-01
  -5   6   6        9.71       10.51        0.65 o   0.7732E+00
  -4   6   6       -0.47        0.61        0.25 o   0.1844E+01
  -3   6   6        4.49        5.41        0.56 o   0.1340E+01
  -2   6   6        2.93        2.92        0.47 o   0.1284E+01
  -1   6   6       10.24       12.20        1.05 o   0.5621E+00
   0   6   6        2.67        3.81        0.30 o   0.1277E+01
   1   6   6       16.43       15.56        1.10 o   0.3995E+00
   2   6   6        0.04        0.42        0.65 o   0.7278E+01
   3   6   6        1.49        2.58        0.59 o   0.1098E+01
   4   6   6        1.12        2.27        0.60 o   0.1035E+01
 -11   0   7        3.41        2.26        0.95 o   0.1031E+01
 -10   0   7       16.30       13.27        0.78 o   0.4668E+00
  -9   0   7       32.35       30.47        0.99 o   0.1051E+00
  -8   0   7        8.15        8.31        0.47 o   0.1090E+01
  -7   0   7       39.99       42.45        1.04 o   0.5595E-01
  -6   0   7       10.22        9.72        0.43 o   0.8889E+00
  -5   0   7       11.52       11.09        0.39 o   0.7367E+00
  -4   0   7      111.07      104.33        2.20 o   0.1197E-01
  -3   0   7        4.44        6.14        0.26 o   0.1198E+01
  -2   0   7        0.56        1.57        0.14 o   0.9277E+00
  -1   0   7        8.28        8.18        0.39 o   0.1123E+01
   0   0   7        0.56        0.80        0.23 o   0.1187E+01
   1   0   7      108.83      110.16        2.37 o   0.1158E-01
   2   0   7      433.76      411.83        7.98 o   0.1862E-02
   3   0   7       12.77       12.79        0.47 o   0.5924E+00
   4   0   7        6.04        6.67        0.35 o   0.1262E+01
   5   0   7      294.78      294.59        6.77 o   0.3012E-02
   6   0   7       70.96       62.29        2.29 o   0.2608E-01
   7   0   7       16.56       15.27        0.86 o   0.4058E+00
   8   0   7        2.03        2.40        0.39 o   0.1132E+01
 -11   1   7       13.46       14.57        1.04 o   0.4470E+00
 -10   1   7        5.80        5.92        0.41 o   0.1413E+01
  -9   1   7       11.52       11.36        0.38 o   0.7235E+00
  -8   1   7       56.96       54.99        1.33 o   0.3558E-01
  -7   1   7       21.87       25.14        0.50 o   0.1464E+00
  -6   1   7       62.22       63.40        0.92 o   0.2828E-01
  -5   1   7       19.99       22.90        0.34 o   0.1769E+00
  -4   1   7      130.65      126.51        1.72 o   0.9201E-02
  -3   1   7      227.21      224.53        3.16 o   0.4212E-02
  -2   1   7      186.86      192.94        2.92 o   0.5050E-02
  -1   1   7      128.15      132.20        2.05 o   0.8665E-02
   0   1   7        6.13        5.19        0.21 o   0.1349E+01
   1   1   7       71.34       69.44        1.09 o   0.2396E-01
   2   1   7      350.12      333.78        5.35 o   0.2422E-02
   3   1   7       37.66       32.10        0.73 o   0.8668E-01
   4   1   7      115.49      118.79        2.05 o   0.1014E-01
   5   1   7       11.78       11.97        0.38 o   0.6559E+00
   6   1   7       72.70       73.15        1.77 o   0.2227E-01
   7   1   7       18.01       20.02        0.79 o   0.2344E+00
   8   1   7       42.57       41.32        2.21 o   0.5994E-01
 -11   2   7       11.60       11.55        1.48 o   0.7084E+00
 -10   2   7        3.64        3.82        0.44 o   0.1403E+01
  -9   2   7        5.46        5.89        0.27 o   0.1364E+01
  -8   2   7        7.72        8.67        0.32 o   0.9786E+00
  -7   2   7       79.35       79.11        1.36 o   0.1968E-01
  -6   2   7       49.56       46.72        0.79 o   0.4675E-01
  -5   2   7       52.86       57.43        0.85 o   0.3180E-01
  -4   2   7        9.10        9.31        0.25 o   0.9548E+00
  -3   2   7       93.95       92.50        1.30 o   0.1513E-01
  -2   2   7       32.89       32.00        0.75 o   0.9840E-01
  -1   2   7       70.87       70.02        1.25 o   0.2398E-01
   0   2   7      215.76      212.65        3.79 o   0.4512E-02
   1   2   7      139.99      131.51        2.51 o   0.8415E-02
   2   2   7       22.19       19.89        0.58 o   0.2351E+00
   3   2   7       69.99       63.82        1.30 o   0.2604E-01
   4   2   7      158.07      153.49        3.33 o   0.6957E-02
   5   2   7       29.63       28.46        0.90 o   0.1229E+00
   6   2   7       43.37       37.25        1.37 o   0.6521E-01
   7   2   7       32.48       32.14        1.50 o   0.9853E-01
   8   2   7        5.61        6.20        1.12 o   0.1317E+01
 -10   3   7       -0.69        0.26        0.24 o   0.7260E+01
  -9   3   7       18.55       15.77        1.17 o   0.3528E+00
  -8   3   7       24.07       23.27        0.67 o   0.1843E+00
  -7   3   7       32.63       31.62        0.85 o   0.1002E+00
  -6   3   7      209.42      201.30        4.80 o   0.4717E-02
  -5   3   7       36.66       36.28        0.84 o   0.7821E-01
  -4   3   7      101.24      104.42        1.97 o   0.1231E-01
  -3   3   7       70.03       70.04        1.46 o   0.2419E-01
  -2   3   7       44.54       45.91        0.92 o   0.4967E-01
  -1   3   7      128.07      123.18        3.01 o   0.9505E-02
   0   3   7       31.38       30.75        0.72 o   0.1065E+00
   1   3   7       14.77       14.39        0.47 o   0.4757E+00
   2   3   7        0.97        1.14        0.12 o   0.9935E+00
   3   3   7      119.37      114.62        2.40 o   0.1057E-01
   4   3   7      197.64      176.44        4.34 o   0.5172E-02
   5   3   7       56.70       56.35        2.13 o   0.3481E-01
   6   3   7       12.57       13.69        0.83 o   0.4908E+00
   7   3   7       -0.78        0.33        0.49 o   0.7251E+01
  -9   4   7       11.30       11.55        1.29 o   0.6963E+00
  -8   4   7       12.55       12.29        0.78 o   0.6311E+00
  -7   4   7        1.08        1.66        0.31 o   0.9733E+00
  -6   4   7        4.83        4.34        0.38 o   0.1408E+01
  -5   4   7      415.41      380.29        9.84 o   0.1937E-02
  -4   4   7        6.47        7.14        0.45 o   0.1202E+01
  -3   4   7       54.65       53.74        1.31 o   0.3763E-01
  -2   4   7       70.35       73.56        1.90 o   0.2140E-01
  -1   4   7       36.86       37.09        0.89 o   0.7461E-01
   0   4   7        7.16        7.60        0.30 o   0.1158E+01
   1   4   7      134.54      124.40        2.99 o   0.8982E-02
   2   4   7       95.67       87.02        2.95 o   0.1543E-01
   3   4   7      110.92      104.63        2.93 o   0.1195E-01
   4   4   7       15.33       14.63        0.65 o   0.4504E+00
   5   4   7        6.66        8.64        0.53 o   0.8909E+00
   6   4   7       19.71       20.15        2.84 o   0.2463E+00
  -8   5   7        4.23        3.99        0.91 o   0.1413E+01
  -7   5   7        5.09        4.94        0.56 o   0.1464E+01
  -6   5   7       35.33       33.19        1.47 o   0.8853E-01
  -5   5   7       20.19       20.21        1.28 o   0.2496E+00
  -4   5   7      106.65      105.54        5.72 o   0.1235E-01
  -3   5   7       10.81       11.51        0.60 o   0.6787E+00
  -2   5   7        7.89        9.29        0.48 o   0.8695E+00
  -1   5   7       63.41       56.11        1.69 o   0.3162E-01
   0   5   7        0.95        0.79        0.09 o   0.1233E+01
   1   5   7       10.40        9.74        0.42 o   0.8764E+00
   2   5   7        8.32        8.79        0.52 o   0.9919E+00
   3   5   7        4.21        5.59        0.62 o   0.1270E+01
   4   5   7        0.43        1.01        1.00 o   0.9599E+00
   5   5   7        4.27        5.82        0.83 o   0.1230E+01
  -6   6   7        0.39        0.88        0.72 o   0.1053E+01
  -5   6   7        5.35        5.71        0.56 o   0.1393E+01
  -4   6   7       27.35       25.35        1.34 o   0.1495E+00
  -3   6   7        9.62       11.53        0.89 o   0.6149E+00
  -2   6   7       18.96       18.64        1.94 o   0.2886E+00
  -1   6   7        8.67        8.96        0.78 o   0.9908E+00
   0   6   7       14.97       15.60        0.91 o   0.4009E+00
   1   6   7       13.24       11.72        1.04 o   0.6266E+00
   2   6   7        4.74        5.93        0.78 o   0.1262E+01
   3   6   7        1.25        1.83        0.69 o   0.1001E+01
 -11   0   8       10.48        9.50        1.47 o   0.8796E+00
 -10   0   8        4.14        6.15        0.39 o   0.1143E+01
  -9   0   8       12.64       10.69        0.56 o   0.6993E+00
  -8   0   8      101.62      100.63        2.63 o   0.1332E-01
  -7   0   8      108.87      122.59        2.63 o   0.8924E-02
  -6   0   8       22.60       27.31        0.65 o   0.1210E+00
  -5   0   8       23.29       25.05        0.56 o   0.1551E+00
  -4   0   8        1.90        2.13        0.22 o   0.1091E+01
  -3   0   8       39.55       41.28        0.95 o   0.6021E-01
  -2   0   8       37.10       36.95        0.99 o   0.7612E-01
  -1   0   8      103.44      107.48        2.42 o   0.1172E-01
   0   0   8       74.88       71.66        2.03 o   0.2236E-01
   1   0   8      265.23      250.88        6.34 o   0.3448E-02
   2   0   8        2.24        1.33        0.39 o   0.9212E+00
   3   0   8        0.56        1.40        0.17 o   0.9277E+00
   4   0   8      320.27      280.79        7.72 o   0.2667E-02
   5   0   8      217.91      197.61        5.65 o   0.4502E-02
   6   0   8        3.28        4.51        0.35 o   0.1306E+01
   7   0   8       42.14       35.32        2.20 o   0.7033E-01
   8   0   8       75.44       74.14        7.16 o   0.2158E-01
 -11   1   8        4.77        5.76        0.74 o   0.1306E+01
 -10   1   8        9.77        9.64        0.40 o   0.9234E+00
  -9   1   8       57.13       60.63        1.62 o   0.2926E-01
  -8   1   8       55.28       52.51        1.16 o   0.3810E-01
  -7   1   8        1.83        2.36        0.18 o   0.1111E+01
  -6   1   8       14.86       14.61        0.35 o   0.4648E+00
  -5   1   8       77.40       79.52        1.09 o   0.1908E-01
  -4   1   8      503.62      491.07        6.59 o   0.1581E-02
  -3   1   8       10.03       11.25        0.32 o   0.6901E+00
  -2   1   8      149.20      148.76        2.30 o   0.7485E-02
  -1   1   8       31.27       33.26        0.56 o   0.8866E-01
   0   1   8      293.44      284.21        4.14 o   0.3029E-02
   1   1   8       15.08       13.08        0.35 o   0.5088E+00
   2   1   8       75.61       74.94        1.43 o   0.2142E-01
   3   1   8       99.73      100.33        1.90 o   0.1338E-01
   4   1   8       79.22       72.28        1.73 o   0.2106E-01
   5   1   8      237.82      217.79        5.74 o   0.3991E-02
   6   1   8       86.42       80.42        2.26 o   0.1794E-01
   7   1   8       44.67       41.68        1.69 o   0.5716E-01
   8   1   8       37.42       40.70        2.47 o   0.5856E-01
 -11   2   8       26.42       23.93        2.42 o   0.1641E+00
 -10   2   8       15.46       13.59        0.89 o   0.4804E+00
  -9   2   8       26.87       26.60        0.81 o   0.1430E+00
  -8   2   8        8.11        8.30        0.38 o   0.1086E+01
  -7   2   8       15.25       16.62        0.41 o   0.3418E+00
  -6   2   8      349.13      328.24        5.64 o   0.2424E-02
  -5   2   8      195.20      189.20        2.73 o   0.5184E-02
  -4   2   8       87.74       85.35        1.34 o   0.1702E-01
  -3   2   8      219.06      203.04        2.87 o   0.4461E-02
  -2   2   8       38.48       37.02        0.82 o   0.7375E-01
  -1   2   8      141.46      144.41        2.87 o   0.7671E-02
   0   2   8       65.95       62.36        1.53 o   0.2803E-01
   1   2   8       76.05       72.09        1.63 o   0.2196E-01
   2   2   8       77.36       77.30        1.62 o   0.2042E-01
   3   2   8       40.48       40.28        1.07 o   0.6464E-01
   4   2   8       50.27       57.84        1.36 o   0.2983E-01
   5   2   8       22.95       22.73        0.70 o   0.1961E+00
   6   2   8       36.10       34.45        1.37 o   0.8348E-01
   7   2   8       36.82       37.29        2.70 o   0.7354E-01
 -10   3   8       57.24       53.79        4.22 o   0.3605E-01
  -9   3   8       18.61       19.37        1.08 o   0.2620E+00
  -8   3   8       52.69       48.62        1.56 o   0.4267E-01
  -7   3   8      169.80      157.35        3.95 o   0.6371E-02
  -6   3   8       17.71       16.57        0.60 o   0.3510E+00
  -5   3   8       21.50       20.20        0.65 o   0.2384E+00
  -4   3   8        9.73        9.88        0.41 o   0.8864E+00
  -3   3   8       88.12       82.18        1.89 o   0.1740E-01
  -2   3   8       22.69       27.25        0.74 o   0.1196E+00
  -1   3   8       17.10       17.04        0.74 o   0.3488E+00
   0   3   8        6.30        6.03        0.37 o   0.1384E+01
   1   3   8      156.38      143.80        3.40 o   0.7202E-02
   2   3   8       72.29       66.30        1.59 o   0.2450E-01
   3   3   8       15.70       16.54        0.68 o   0.3565E+00
   4   3   8       21.98       23.12        0.80 o   0.1825E+00
   5   3   8        3.41        3.61        0.40 o   0.1375E+01
   6   3   8        0.45        0.61        0.26 o   0.1915E+01
   7   3   8        5.48        4.83        1.29 o   0.1393E+01
  -9   4   8       18.85       16.48        1.68 o   0.3322E+00
  -8   4   8       32.78       29.01        1.55 o   0.1092E+00
  -7   4   8       13.74       12.88        0.62 o   0.5607E+00
  -6   4   8        2.91        3.37        0.33 o   0.1309E+01
  -5   4   8       68.20       64.78        1.96 o   0.2629E-01
  -4   4   8       70.76       73.06        1.63 o   0.2191E-01
  -3   4   8      100.57      101.62        2.40 o   0.1303E-01
  -2   4   8      148.73      140.22        3.54 o   0.7683E-02
  -1   4   8       92.03       84.08        2.09 o   0.1639E-01
   0   4   8        7.76        7.45        0.45 o   0.1208E+01
   1   4   8      105.01       98.88        3.43 o   0.1303E-01
   2   4   8       99.83       87.41        3.40 o   0.1470E-01
   3   4   8       26.48       24.30        1.02 o   0.1605E+00
   4   4   8        3.84        4.49        0.45 o   0.1384E+01
   5   4   8        0.82        1.09        0.24 o   0.9966E+00
   6   4   8       15.18       14.73        1.55 o   0.4512E+00
  -8   5   8        7.98        9.19        1.51 o   0.8936E+00
  -7   5   8       11.34       11.64        0.86 o   0.6846E+00
  -6   5   8        1.49        4.09        0.58 o   0.1116E+01
  -5   5   8       44.64       44.05        2.05 o   0.5409E-01
  -4   5   8       69.83       61.68        2.73 o   0.2669E-01
  -3   5   8       61.53       55.86        1.94 o   0.3270E-01
  -2   5   8       29.44       28.38        1.14 o   0.1232E+00
  -1   5   8       36.08       36.79        1.24 o   0.7506E-01
   0   5   8       16.41       15.64        0.63 o   0.3964E+00
   1   5   8        0.71        0.83        0.17 o   0.1181E+01
   2   5   8        7.33        7.29        0.57 o   0.1259E+01
   3   5   8        0.26        0.17        0.56 o   0.7716E+01
   4   5   8        4.05        6.25        0.76 o   0.1115E+01
  -5   6   8        5.31        6.98        0.78 o   0.1111E+01
  -4   6   8        3.04        3.69        0.69 o   0.1327E+01
  -3   6   8       -0.82        0.26        0.45 o   0.7067E+01
  -2   6   8       -0.26        0.18        0.59 o   0.7684E+01
  -1   6   8       42.57       39.88        2.42 o   0.6230E-01
   0   6   8        8.28        6.88        0.91 o   0.1159E+01
   1   6   8       16.05       16.51        1.68 o   0.3566E+00
   2   6   8       17.64       18.65        1.38 o   0.2780E+00
 -11   0   9       15.23       16.34        1.68 o   0.3530E+00
 -10   0   9       34.38       32.90        1.55 o   0.9168E-01
  -9   0   9        0.04        0.01        0.39 o   0.8003E+01
  -8   0   9       18.33       17.96        0.73 o   0.3114E+00
  -7   0   9      126.25      120.82        2.76 o   0.9736E-02
  -6   0   9        7.68        9.02        0.39 o   0.9075E+00
  -5   0   9       19.24       19.83        0.60 o   0.2534E+00
  -4   0   9       50.29       51.97        1.08 o   0.3951E-01
  -3   0   9        0.22        0.07        0.39 o   0.7765E+01
  -2   0   9       92.01      102.72        2.16 o   0.1186E-01
  -1   0   9       27.99       35.65        0.86 o   0.6928E-01
   0   0   9       82.17       75.98        1.94 o   0.1959E-01
   1   0   9      186.30      175.57        4.70 o   0.5566E-02
   2   0   9      205.32      193.75        6.08 o   0.4861E-02
   3   0   9        0.60        0.90        0.17 o   0.1087E+01
   4   0   9       16.48       15.82        0.65 o   0.3926E+00
   5   0   9        3.11        3.12        0.35 o   0.1321E+01
   6   0   9       68.20       66.44        3.24 o   0.2575E-01
   7   0   9        1.38        2.30        0.47 o   0.1063E+01
 -11   1   9       19.04       19.35        1.29 o   0.2669E+00
 -10   1   9        6.08        6.10        0.51 o   0.1406E+01
  -9   1   9       10.42        9.84        0.44 o   0.8677E+00
  -8   1   9       30.60       34.06        0.75 o   0.8176E-01
  -7   1   9      104.19       99.29        1.74 o   0.1311E-01
  -6   1   9       40.85       45.05        0.72 o   0.4858E-01
  -5   1   9        6.92        8.90        0.28 o   0.8749E+00
  -4   1   9        6.06        6.68        0.27 o   0.1255E+01
  -3   1   9      192.75      197.49        2.78 o   0.4933E-02
  -2   1   9        5.76        6.05        0.26 o   0.1370E+01
  -1   1   9       75.55       76.79        1.13 o   0.2040E-01
   0   1   9      105.31      108.41        1.62 o   0.1171E-01
   1   1   9       69.06       62.62        1.31 o   0.2671E-01
   2   1   9       23.75       24.36        0.59 o   0.1687E+00
   3   1   9       15.96       16.90        0.46 o   0.3392E+00
   4   1   9      116.44      109.77        2.90 o   0.1108E-01
   5   1   9       28.04       27.53        0.92 o   0.1332E+00
   6   1   9       30.75       29.89        1.29 o   0.1115E+00
   7   1   9        0.86        1.16        0.22 o   0.9756E+00
 -10   2   9       27.82       25.30        1.48 o   0.1474E+00
  -9   2   9       46.00       43.31        1.46 o   0.5364E-01
  -8   2   9       55.97       53.22        1.07 o   0.3717E-01
  -7   2   9      127.63      128.03        2.46 o   0.9272E-02
  -6   2   9       65.35       66.16        1.16 o   0.2626E-01
  -5   2   9        5.22        4.98        0.22 o   0.1449E+01
  -4   2   9       35.93       33.69        0.67 o   0.8625E-01
  -3   2   9       53.27       47.60        0.79 o   0.4301E-01
  -2   2   9       39.04       40.89        0.80 o   0.6113E-01
  -1   2   9        8.30        7.69        0.38 o   0.1145E+01
   0   2   9       13.61       13.43        0.49 o   0.5425E+00
   1   2   9       59.53       62.81        1.46 o   0.2773E-01
   2   2   9       53.10       54.77        1.34 o   0.3599E-01
   3   2   9        9.58        9.42        0.43 o   0.9463E+00
   4   2   9        0.50        0.77        0.17 o   0.1254E+01
   5   2   9      111.07      104.25        3.36 o   0.1194E-01
   6   2   9        1.96        2.95        0.43 o   0.1178E+01
   7   2   9        5.35        6.18        0.78 o   0.1292E+01
 -10   3   9       62.89       57.38        3.58 o   0.3130E-01
  -9   3   9        3.52        3.53        0.40 o   0.1386E+01
  -8   3   9       49.07       44.71        1.47 o   0.4908E-01
  -7   3   9        3.00        3.74        0.25 o   0.1321E+01
  -6   3   9       -0.02        0.10        0.40 o   0.7841E+01
  -5   3   9        3.36        5.00        0.28 o   0.1257E+01
  -4   3   9       23.44       23.52        0.72 o   0.1844E+00
  -3   3   9      100.96       96.48        2.14 o   0.1376E-01
  -2   3   9       75.31       78.82        1.90 o   0.1907E-01
  -1   3   9       86.59       83.50        2.16 o   0.1750E-01
   0   3   9        7.74        7.19        0.46 o   0.1217E+01
   1   3   9       85.21       88.56        2.41 o   0.1580E-01
   2   3   9        2.87        2.67        0.33 o   0.1205E+01
   3   3   9       69.40       59.33        1.90 o   0.2765E-01
   4   3   9        2.09        2.32        0.31 o   0.1130E+01
   5   3   9        3.60        4.11        0.47 o   0.1385E+01
   6   3   9        3.93        4.29        0.86 o   0.1417E+01
  -9   4   9       18.76       19.37        1.90 o   0.2661E+00
  -8   4   9       11.97       12.84        1.16 o   0.5629E+00
  -7   4   9        3.41        3.17        0.42 o   0.1306E+01
  -6   4   9       23.01       22.93        1.06 o   0.1946E+00
  -5   4   9       21.31       19.64        0.89 o   0.2473E+00
  -4   4   9        1.88        2.75        0.34 o   0.1155E+01
  -3   4   9       17.92       17.95        0.63 o   0.3169E+00
  -2   4   9       46.30       48.70        1.33 o   0.4361E-01
  -1   4   9        4.83        6.50        0.47 o   0.1157E+01
   0   4   9       16.69       14.38        0.82 o   0.4249E+00
   1   4   9        4.44        3.96        0.47 o   0.1376E+01
   2   4   9       27.39       25.21        1.06 o   0.1495E+00
   3   4   9       10.63       10.16        0.65 o   0.8359E+00
   4   4   9       29.78       29.23        1.98 o   0.1175E+00
   5   4   9        2.18        1.80        0.66 o   0.1014E+01
  -7   5   9       13.89       16.23        1.16 o   0.3405E+00
  -6   5   9        0.32        0.36        0.54 o   0.7967E+01
  -5   5   9        4.83        5.12        0.53 o   0.1430E+01
  -4   5   9        1.16        1.03        0.34 o   0.1026E+01
  -3   5   9       25.77       24.82        1.20 o   0.1609E+00
  -2   5   9        7.38        7.82        0.48 o   0.1131E+01
  -1   5   9        0.04        0.10        0.16 o   0.7916E+01
   0   5   9        6.77        6.80        0.49 o   0.1333E+01
   1   5   9       66.56       59.99        3.58 o   0.2862E-01
   2   5   9        5.65        4.70        0.55 o   0.1352E+01
   3   5   9        0.58        0.46        0.33 o   0.4533E+01
   4   5   9       14.02       16.95        1.85 o   0.3014E+00
  -4   6   9        0.86        2.20        0.35 o   0.1004E+01
  -3   6   9        3.11        1.91        0.82 o   0.9650E+00
  -2   6   9       32.22       28.31        2.03 o   0.1139E+00
  -1   6   9       73.16       61.71        5.35 o   0.2540E-01
   0   6   9       60.56       48.78        5.05 o   0.3684E-01
   1   6   9        9.32        9.50        1.47 o   0.9363E+00
 -11   0  10        4.14        5.13        1.04 o   0.1342E+01
 -10   0  10        7.42        9.51        0.69 o   0.7935E+00
  -9   0  10       13.37       17.61        0.65 o   0.2649E+00
  -8   0  10       94.21       90.44        2.59 o   0.1530E-01
  -7   0  10        0.69        1.87        0.16 o   0.9577E+00
  -6   0  10       36.58       40.73        0.99 o   0.5835E-01
  -5   0  10       27.13       26.25        0.78 o   0.1444E+00
  -4   0  10        3.75        3.71        0.39 o   0.1419E+01
  -3   0  10       -0.22        0.03        0.33 o   0.7689E+01
  -2   0  10       35.11       38.28        1.34 o   0.6626E-01
  -1   0  10      180.91      180.22        4.14 o   0.5712E-02
   0   0  10      162.83      156.39        3.97 o   0.6700E-02
   1   0  10       27.00       28.19        1.12 o   0.1249E+00
   2   0  10       19.02       17.74        0.78 o   0.3048E+00
   3   0  10        0.99        0.05        0.19 o   0.6416E+01
   4   0  10        2.72        2.43        0.39 o   0.1143E+01
   5   0  10       10.57       10.48        0.78 o   0.8218E+00
   6   0  10        0.35        0.06        0.72 o   0.7911E+01
   7   0  10       40.20       43.07        7.55 o   0.5377E-01
 -11   1  10       39.49       35.81        2.72 o   0.7420E-01
 -10   1  10       16.00       14.99        0.82 o   0.4266E+00
  -9   1  10        2.31        2.19        0.27 o   0.1116E+01
  -8   1  10       37.53       38.11        0.95 o   0.7066E-01
  -7   1  10       85.82       89.63        1.97 o   0.1550E-01
  -6   1  10      115.08      107.63        1.91 o   0.1134E-01
  -5   1  10      317.73      305.52        5.29 o   0.2738E-02
  -4   1  10        9.81       10.64        0.37 o   0.7588E+00
  -3   1  10      197.19      189.75        3.08 o   0.5120E-02
  -2   1  10       64.64       67.87        1.10 o   0.2453E-01
  -1   1  10       36.84       36.92        0.74 o   0.7663E-01
   0   1  10      103.33      103.83        1.79 o   0.1270E-01
   1   1  10      102.57       95.95        1.83 o   0.1358E-01
   2   1  10        1.90        2.15        0.24 o   0.1094E+01
   3   1  10       25.38       23.27        0.78 o   0.1756E+00
   4   1  10       26.14       23.25        0.87 o   0.1709E+00
   5   1  10        0.13        0.19        0.40 o   0.7670E+01
   6   1  10        2.05        2.01        0.37 o   0.1086E+01
   7   1  10       19.97       20.04        2.16 o   0.2523E+00
 -10   2  10        6.82        7.12        0.72 o   0.1248E+01
  -9   2  10        7.14        7.25        0.43 o   0.1255E+01
  -8   2  10        4.81        4.96        0.32 o   0.1461E+01
  -7   2  10       27.74       28.84        0.75 o   0.1187E+00
  -6   2  10       28.19       27.20        0.69 o   0.1344E+00
  -5   2  10       83.96       82.04        1.62 o   0.1817E-01
  -4   2  10      268.60      258.36        4.50 o   0.3392E-02
  -3   2  10       33.86       36.00        0.67 o   0.7633E-01
  -2   2  10       18.29       17.83        0.55 o   0.3144E+00
  -1   2  10        2.78        3.73        0.27 o   0.1294E+01
   0   2  10       13.13       13.15        0.50 o   0.5663E+00
   1   2  10       70.96       78.95        1.84 o   0.1805E-01
   2   2  10       68.56       69.83        1.82 o   0.2375E-01
   3   2  10        5.35        5.85        0.43 o   0.1360E+01
   4   2  10       -0.11        0.13        0.40 o   0.7793E+01
   5   2  10       27.71       27.40        1.54 o   0.1346E+00
   6   2  10        2.44        3.27        0.53 o   0.1248E+01
 -10   3  10       -0.47        0.37        0.53 o   0.7841E+01
  -9   3  10        2.89        3.88        0.67 o   0.1303E+01
  -8   3  10       10.03       11.34        0.52 o   0.6628E+00
  -7   3  10        0.84        0.70        0.17 o   0.1468E+01
  -6   3  10       51.52       53.14        2.18 o   0.3773E-01
  -5   3  10       50.01       46.32        1.54 o   0.4671E-01
  -4   3  10        3.32        3.71        0.22 o   0.1363E+01
  -3   3  10       19.17       22.17        0.55 o   0.1850E+00
  -2   3  10       36.28       30.15        1.24 o   0.9553E-01
  -1   3  10       44.32       47.68        1.49 o   0.4440E-01
   0   3  10       41.26       48.95        1.33 o   0.3952E-01
   1   3  10       47.84       48.43        1.49 o   0.4552E-01
   2   3  10       44.30       45.21        1.31 o   0.5099E-01
   3   3  10        3.41        3.10        0.37 o   0.1283E+01
   4   3  10        3.26        3.84        0.42 o   0.1352E+01
   5   3  10        2.87        2.76        0.52 o   0.1235E+01
  -8   4  10       17.97       17.48        1.39 o   0.3260E+00
  -7   4  10        2.48        3.80        0.42 o   0.1253E+01
  -6   4  10        1.53        1.27        0.38 o   0.9702E+00
  -5   4  10        5.72        6.77        0.41 o   0.1204E+01
  -4   4  10       13.11       13.50        0.60 o   0.5249E+00
  -3   4  10       25.10       24.26        0.96 o   0.1689E+00
  -2   4  10       38.78       41.84        1.13 o   0.5613E-01
  -1   4  10       -0.09        0.00        0.51 o   0.8017E+01
   0   4  10        5.65        7.20        0.48 o   0.1092E+01
   1   4  10       75.40       72.88        3.05 o   0.2190E-01
   2   4  10        8.67        8.33        0.62 o   0.1084E+01
   3   4  10       10.24       10.15        0.65 o   0.8606E+00
   4   4  10       36.34       34.54        2.98 o   0.8287E-01
  -7   5  10        6.47        8.10        1.33 o   0.9919E+00
  -6   5  10        0.22        0.31        0.62 o   0.7490E+01
  -5   5  10        7.16        7.83        0.65 o   0.1116E+01
  -4   5  10       36.17       36.78        1.83 o   0.7526E-01
  -3   5  10        6.86        7.84        0.58 o   0.1082E+01
  -2   5  10        2.31        3.62        0.52 o   0.1236E+01
  -1   5  10       11.82       13.00        1.11 o   0.5364E+00
   0   5  10       15.44       13.00        1.33 o   0.5000E+00
   1   5  10       24.93       23.37        1.79 o   0.1767E+00
   2   5  10       64.83       57.28        5.23 o   0.3039E-01
   3   5  10       28.86       26.71        2.61 o   0.1341E+00
  -3   6  10       17.77       20.63        2.20 o   0.2132E+00
  -2   6  10       20.38       21.39        2.18 o   0.2132E+00
 -10   0  11       14.19       12.61        0.99 o   0.5574E+00
  -9   0  11        9.53       12.30        0.60 o   0.5230E+00
  -8   0  11        9.79       12.50        0.56 o   0.5169E+00
  -7   0  11        5.95        7.30        0.43 o   0.1106E+01
  -6   0  11        3.62        4.01        0.30 o   0.1394E+01
  -5   0  11        0.17        0.00        0.53 o   0.8017E+01
  -4   0  11        0.39        0.52        0.59 o   0.2710E+01
  -3   0  11     1316.89     1225.16       44.39 o   0.5237E-03
  -2   0  11       43.48       43.73        1.29 o   0.5513E-01
  -1   0  11      429.53      402.93       10.96 o   0.1876E-02
   0   0  11        0.82        1.30        0.19 o   0.9523E+00
   1   0  11        2.24        1.92        0.43 o   0.1047E+01
   2   0  11       38.00       42.01        1.64 o   0.5488E-01
   3   0  11       11.95       10.15        0.78 o   0.7607E+00
   4   0  11        1.64        2.02        0.47 o   0.1055E+01
   5   0  11        2.85        3.47        0.65 o   0.1303E+01
   6   0  11       -0.60        0.05        0.75 o   0.7055E+01
 -10   1  11       54.31       52.06        2.41 o   0.3891E-01
  -9   1  11       16.11       18.89        0.73 o   0.2498E+00
  -8   1  11        1.60        1.72        0.23 o   0.1019E+01
  -7   1  11      102.51      104.39        2.30 o   0.1240E-01
  -6   1  11        0.73        1.52        0.12 o   0.9397E+00
  -5   1  11       22.54       25.73        0.58 o   0.1399E+00
  -4   1  11      255.33      249.71        4.85 o   0.3620E-02
  -3   1  11        8.78        9.87        0.37 o   0.8314E+00
  -2   1  11      289.41      274.32        5.66 o   0.3079E-02
  -1   1  11       63.21       63.89        1.20 o   0.2782E-01
   0   1  11       18.07       17.04        0.61 o   0.3347E+00
   1   1  11      395.99      373.61       10.73 o   0.2076E-02
   2   1  11       19.43       19.91        0.63 o   0.2523E+00
   3   1  11       30.91       32.08        0.94 o   0.9638E-01
   4   1  11        0.04        0.10        0.36 o   0.7836E+01
   5   1  11        0.45        1.51        0.34 o   0.9184E+00
   6   1  11       12.40       13.38        1.20 o   0.5156E+00
 -10   2  11        0.54        0.37        0.37 o   0.7715E+01
  -9   2  11        9.51        8.42        0.58 o   0.1004E+01
  -8   2  11       62.24       61.14        1.56 o   0.2991E-01
  -7   2  11        1.90        1.47        0.28 o   0.9608E+00
  -6   2  11       83.83       85.63        1.57 o   0.1690E-01
  -5   2  11       90.47       96.03        1.76 o   0.1366E-01
  -4   2  11       53.64       56.16        1.07 o   0.3403E-01
  -3   2  11       26.96       27.33        0.74 o   0.1365E+00
  -2   2  11        9.04        9.38        0.41 o   0.9335E+00
  -1   2  11       46.00       52.38        1.31 o   0.3597E-01
   0   2  11       91.32       99.21        2.52 o   0.1271E-01
   1   2  11       25.71       25.86        0.82 o   0.1526E+00
   2   2  11      156.66      151.06        4.60 o   0.7064E-02
   3   2  11        8.61        9.08        0.57 o   0.9674E+00
   4   2  11        1.19        2.11        0.40 o   0.1022E+01
   5   2  11        8.39        9.25        0.81 o   0.9104E+00
  -9   3  11       11.30       10.95        1.55 o   0.7557E+00
  -8   3  11        0.91        1.93        0.20 o   0.9807E+00
  -7   3  11       41.37       40.49        1.89 o   0.6290E-01
  -6   3  11       14.73       15.84        0.62 o   0.3825E+00
  -5   3  11        6.45        6.76        0.45 o   0.1303E+01
  -4   3  11       95.05       89.90        2.36 o   0.1522E-01
  -3   3  11        4.53        6.08        0.31 o   0.1208E+01
  -2   3  11       95.72      103.97        3.45 o   0.1184E-01
  -1   3  11       35.03       31.72        1.13 o   0.9424E-01
   0   3  11        9.19       10.76        0.47 o   0.7013E+00
   1   3  11       26.72       27.76        0.98 o   0.1291E+00
   2   3  11        3.56        4.57        0.51 o   0.1337E+01
   3   3  11       13.07       11.87        0.93 o   0.6273E+00
   4   3  11        3.08        3.69        0.49 o   0.1332E+01
   5   3  11        5.74        4.92        0.93 o   0.1369E+01
  -8   4  11        3.75        4.61        0.86 o   0.1360E+01
  -7   4  11        1.06        1.64        0.44 o   0.9701E+00
  -6   4  11        8.37        8.34        0.65 o   0.1108E+01
  -5   4  11        8.11        8.64        0.58 o   0.1017E+01
  -4   4  11       10.50       12.26        0.61 o   0.5675E+00
  -3   4  11       42.72       44.71        1.63 o   0.5106E-01
  -2   4  11       10.74       12.19        0.52 o   0.5891E+00
  -1   4  11        4.72        4.55        0.58 o   0.1457E+01
   0   4  11        1.68        2.38        0.64 o   0.1099E+01
   1   4  11        7.12        8.08        0.85 o   0.1051E+01
   2   4  11        0.69        0.76        0.19 o   0.1279E+01
   3   4  11       28.17       25.10        2.15 o   0.1464E+00
  -6   5  11       11.95       14.09        1.04 o   0.4433E+00
  -5   5  11        5.52        5.59        0.71 o   0.1446E+01
  -4   5  11       12.53       12.27        0.90 o   0.6330E+00
  -3   5  11        6.49        6.82        0.93 o   0.1281E+01
  -2   5  11        2.74        3.76        0.76 o   0.1288E+01
  -1   5  11       14.23       12.38        1.56 o   0.5613E+00
   0   5  11        3.13        3.24        0.96 o   0.1329E+01
   1   5  11        2.26        0.04        0.72 o   0.4551E+01
 -10   0  12       61.60       57.79        4.40 o   0.3171E-01
  -9   0  12        0.82        1.61        0.24 o   0.9500E+00
  -8   0  12        1.12        1.45        0.35 o   0.9688E+00
  -7   0  12        4.40        3.87        0.43 o   0.1359E+01
  -6   0  12       16.56       15.53        0.82 o   0.4002E+00
  -5   0  12      159.34      151.78        4.74 o   0.6921E-02
  -4   0  12       17.94       18.79        0.78 o   0.2787E+00
  -3   0  12        2.29        2.49        0.39 o   0.1174E+01
  -2   0  12      177.20      165.98        5.56 o   0.5982E-02
  -1   0  12       17.04       17.00        0.73 o   0.3524E+00
   0   0  12       11.34       11.54        0.60 o   0.6965E+00
   1   0  12       14.19       12.85        0.69 o   0.5463E+00
   2   0  12        0.43        0.53        0.53 o   0.2652E+01
   3   0  12      130.44      113.77        6.56 o   0.9636E-02
   4   0  12       28.77       26.37        2.76 o   0.1363E+00
   5   0  12        2.93        2.82        1.51 o   0.1248E+01
 -10   1  12        9.12        8.59        0.81 o   0.1031E+01
  -9   1  12        4.14        4.87        0.40 o   0.1380E+01
  -8   1  12       21.55       23.36        0.75 o   0.1734E+00
  -7   1  12       17.86       17.80        0.53 o   0.3205E+00
  -6   1  12        8.93        9.32        0.35 o   0.9368E+00
  -5   1  12       11.15       11.45        0.37 o   0.7087E+00
  -4   1  12       51.50       50.57        1.17 o   0.4181E-01
  -3   1  12       69.88       70.35        1.48 o   0.2372E-01
  -2   1  12       12.62       12.50        0.46 o   0.6174E+00
  -1   1  12       17.86       17.65        0.59 o   0.3246E+00
   0   1  12       29.37       29.08        0.81 o   0.1202E+00
   1   1  12       14.84       15.54        0.69 o   0.4030E+00
   2   1  12       29.74       32.49        1.19 o   0.9004E-01
   3   1  12        8.13        8.55        0.41 o   0.1042E+01
   4   1  12        9.90       11.11        0.91 o   0.6921E+00
   5   1  12        5.72        6.57        1.31 o   0.1257E+01
  -9   2  12        7.96        9.10        0.76 o   0.9128E+00
  -8   2  12        0.52        0.77        0.20 o   0.1253E+01
  -7   2  12       30.73       32.39        0.86 o   0.9330E-01
  -6   2  12       41.73       39.66        1.01 o   0.6370E-01
  -5   2  12       17.25       16.02        0.48 o   0.3731E+00
  -4   2  12        5.37        6.06        0.39 o   0.1323E+01
  -3   2  12       21.09       19.24        0.66 o   0.2547E+00
  -2   2  12        7.40        9.15        0.43 o   0.8575E+00
  -1   2  12       31.40       29.27        1.06 o   0.1129E+00
   0   2  12        3.84        4.34        0.37 o   0.1399E+01
   1   2  12       62.78       62.35        1.95 o   0.2922E-01
   2   2  12        5.87        7.74        0.56 o   0.1005E+01
   3   2  12        0.26        0.14        0.56 o   0.7782E+01
   4   2  12       11.99       13.34        0.94 o   0.5137E+00
  -9   3  12        2.87        4.52        0.79 o   0.1251E+01
  -8   3  12        1.36        2.05        0.50 o   0.1033E+01
  -7   3  12       17.23       15.13        1.00 o   0.3935E+00
  -6   3  12        0.30        0.65        0.43 o   0.1598E+01
  -5   3  12       11.69       11.14        0.51 o   0.7236E+00
  -4   3  12       12.19       12.09        0.49 o   0.6574E+00
  -3   3  12        6.08        6.48        0.44 o   0.1315E+01
  -2   3  12       25.88       25.70        1.18 o   0.1541E+00
  -1   3  12        5.09        5.73        0.37 o   0.1355E+01
   0   3  12       14.90       14.54        0.74 o   0.4639E+00
   1   3  12        0.28        1.23        0.49 o   0.9206E+00
   2   3  12        4.74        5.56        0.53 o   0.1341E+01
   3   3  12        3.52        4.30        0.51 o   0.1361E+01
   4   3  12        8.52        9.50        0.92 o   0.8856E+00
  -7   4  12        0.26        0.43        0.68 o   0.7280E+01
  -6   4  12        4.53        5.43        0.63 o   0.1338E+01
  -5   4  12        4.14        4.67        0.49 o   0.1406E+01
  -4   4  12        5.69        6.17        0.51 o   0.1345E+01
  -3   4  12        1.16        2.38        0.43 o   0.1049E+01
  -2   4  12        4.42        3.44        0.44 o   0.1255E+01
  -1   4  12       14.84       16.11        1.17 o   0.3638E+00
   0   4  12        6.60        7.01        0.99 o   0.1245E+01
   1   4  12       12.70       12.01        1.24 o   0.6402E+00
   2   4  12        1.45        2.33        0.68 o   0.1074E+01
  -5   5  12        1.38        0.82        0.60 o   0.1142E+01
  -4   5  12        1.60        2.61        0.63 o   0.1113E+01
  -3   5  12        1.36        0.74        0.89 o   0.1261E+01
  -2   5  12        8.97        8.69        1.30 o   0.1037E+01
  -1   5  12        4.27        4.63        1.11 o   0.1427E+01
   0   5  12       16.48       16.30        1.96 o   0.3798E+00
  -9   0  13        9.71        9.92        1.04 o   0.8798E+00
  -8   0  13       23.38       23.04        1.38 o   0.1898E+00
  -7   0  13        2.42        1.55        0.39 o   0.9358E+00
  -6   0  13       64.23       58.78        2.03 o   0.3015E-01
  -5   0  13       -0.26        0.02        0.59 o   0.7984E+01
  -4   0  13        1.98        1.78        0.43 o   0.1021E+01
  -3   0  13       25.41       24.36        0.86 o   0.1660E+00
  -2   0  13      154.08      154.19        4.62 o   0.7078E-02
  -1   0  13       22.60       23.71        0.99 o   0.1753E+00
   0   0  13       15.66       14.05        0.82 o   0.4610E+00
   1   0  13        5.43        5.24        0.52 o   0.1442E+01
   2   0  13        3.24        3.26        0.43 o   0.1344E+01
   3   0  13       -1.34        0.02        0.95 o   0.5839E+01
   4   0  13        2.59        4.20        1.08 o   0.1245E+01
  -9   1  13       15.79       15.81        0.84 o   0.4032E+00
  -8   1  13        9.21        9.56        0.51 o   0.9132E+00
  -7   1  13       14.82       14.36        0.47 o   0.4736E+00
  -6   1  13        2.54        2.21        0.26 o   0.1099E+01
  -5   1  13       24.16       25.79        0.78 o   0.1459E+00
  -4   1  13       37.03       35.58        0.89 o   0.7917E-01
  -3   1  13       63.58       65.14        1.40 o   0.2663E-01
  -2   1  13        7.94        9.24        0.35 o   0.8825E+00
  -1   1  13       55.66       52.13        1.59 o   0.3805E-01
   0   1  13       36.28       36.19        1.33 o   0.7904E-01
   1   1  13       14.34       13.46        0.92 o   0.5194E+00
   2   1  13       24.59       26.59        1.59 o   0.1362E+00
   3   1  13       29.42       31.46        2.25 o   0.9844E-01
   4   1  13       -0.02        1.67        1.08 o   0.8907E+00
  -9   2  13        5.35        6.70        0.74 o   0.1170E+01
  -8   2  13        3.15        4.00        0.43 o   0.1331E+01
  -7   2  13        7.70        8.31        0.41 o   0.1046E+01
  -6   2  13       11.09       10.27        0.48 o   0.8027E+00
  -5   2  13       25.49       24.23        0.81 o   0.1671E+00
  -4   2  13       27.22       27.70        0.76 o   0.1315E+00
  -3   2  13       33.43       33.72        0.98 o   0.8943E-01
  -2   2  13       18.03       18.83        0.70 o   0.2769E+00
  -1   2  13        3.54        3.04        0.34 o   0.1249E+01
   0   2  13       40.31       35.91        1.55 o   0.7268E-01
   1   2  13       94.74       88.61        3.86 o   0.1541E-01
   2   2  13        1.64        1.46        0.46 o   0.9808E+00
   3   2  13       24.09       23.76        1.53 o   0.1789E+00
  -8   3  13       15.18       16.75        1.81 o   0.3324E+00
  -7   3  13        3.97        3.47        0.59 o   0.1317E+01
  -6   3  13       34.77       31.22        1.54 o   0.9596E-01
  -5   3  13        0.69        0.98        0.18 o   0.1026E+01
  -4   3  13       34.81       34.90        1.24 o   0.8429E-01
  -3   3  13       36.49       32.26        1.28 o   0.8893E-01
  -2   3  13       22.11       20.97        1.00 o   0.2226E+00
  -1   3  13        8.52        7.94        0.56 o   0.1114E+01
   0   3  13        2.63        2.47        0.36 o   0.1171E+01
   1   3  13        3.86        4.23        0.56 o   0.1412E+01
   2   3  13       14.23       15.43        1.57 o   0.3972E+00
   3   3  13       13.98       16.36        1.67 o   0.3365E+00
  -6   4  13        3.88        2.84        0.69 o   0.1148E+01
  -5   4  13        1.06        1.42        0.49 o   0.9640E+00
  -4   4  13        0.50        0.35        0.36 o   0.7773E+01
  -3   4  13        5.54        6.79        0.63 o   0.1177E+01
  -2   4  13        2.33        1.12        0.70 o   0.9140E+00
  -1   4  13        6.28        7.15        0.81 o   0.1184E+01
   0   4  13        3.62        4.59        0.79 o   0.1342E+01
   1   4  13       22.58       19.72        2.29 o   0.2329E+00
  -9   0  14        0.26        0.03        0.99 o   0.7956E+01
  -8   0  14        6.34        5.78        0.65 o   0.1368E+01
  -7   0  14       84.03       72.02        3.71 o   0.1987E-01
  -6   0  14        2.67        2.29        0.56 o   0.1112E+01
  -5   0  14       22.30       21.63        1.34 o   0.2139E+00
  -4   0  14        9.27        7.75        0.78 o   0.1047E+01
  -3   0  14       12.51       13.53        0.78 o   0.5034E+00
  -2   0  14        0.78        0.06        0.22 o   0.6783E+01
  -1   0  14        0.17        1.17        0.53 o   0.9111E+00
   0   0  14        0.13        0.47        0.39 o   0.5113E+01
   1   0  14        5.05        4.99        0.56 o   0.1473E+01
   2   0  14       40.07       41.70        4.62 o   0.5839E-01
  -9   1  14       17.19       17.83        1.35 o   0.3123E+00
  -8   1  14        4.14        5.15        0.46 o   0.1332E+01
  -7   1  14       19.71       17.96        0.84 o   0.2930E+00
  -6   1  14       18.91       17.10        0.76 o   0.3199E+00
  -5   1  14        9.10        9.38        0.49 o   0.9495E+00
  -4   1  14        2.07        2.76        0.29 o   0.1176E+01
  -3   1  14       17.32       19.19        0.71 o   0.2567E+00
  -2   1  14        1.14        1.65        0.26 o   0.9781E+00
  -1   1  14        5.95        6.21        0.41 o   0.1355E+01
   0   1  14        6.77        6.24        0.60 o   0.1329E+01
   1   1  14       15.40       18.30        1.18 o   0.2671E+00
   2   1  14        0.99        1.09        0.46 o   0.1008E+01
   3   1  14       12.01       12.32        1.72 o   0.6137E+00
  -8   2  14       10.33       10.46        0.78 o   0.8225E+00
  -7   2  14        9.55        8.35        0.61 o   0.1005E+01
  -6   2  14       10.81       11.26        0.66 o   0.7218E+00
  -5   2  14        9.68       10.16        0.54 o   0.8343E+00
  -4   2  14        0.65        0.71        0.23 o   0.1403E+01
  -3   2  14       12.60       11.16        0.69 o   0.6791E+00
  -2   2  14       19.41       19.38        1.01 o   0.2715E+00
  -1   2  14       11.00       10.09        0.72 o   0.8178E+00
   0   2  14        4.85        4.17        0.63 o   0.1374E+01
   1   2  14       15.33       18.19        1.53 o   0.2671E+00
   2   2  14       17.30       19.18        1.60 o   0.2548E+00
  -7   3  14        2.16        2.30        0.60 o   0.1135E+01
  -6   3  14       14.90       15.58        1.55 o   0.4020E+00
  -5   3  14       14.00       13.88        1.00 o   0.5132E+00
  -4   3  14        9.08        7.61        0.67 o   0.1069E+01
  -3   3  14       17.64       17.63        1.13 o   0.3242E+00
  -2   3  14        0.58        0.82        0.33 o   0.1170E+01
  -1   3  14       55.58       46.99        3.23 o   0.4158E-01
   0   3  14       -0.22        0.17        1.24 o   0.7716E+01
   1   3  14        2.05        4.63        0.95 o   0.1135E+01
  -4   4  14        3.04        4.31        0.59 o   0.1292E+01
  -3   4  14        5.11        5.81        1.02 o   0.1338E+01
  -2   4  14        1.79        2.68        0.70 o   0.1141E+01
  -1   4  14       19.22       17.85        1.75 o   0.3016E+00
  -8   0  15        5.69        5.78        0.86 o   0.1425E+01
  -7   0  15        1.08        0.97        0.56 o   0.1051E+01
  -6   0  15        1.64        1.49        0.65 o   0.9876E+00
  -5   0  15        0.91        1.32        0.27 o   0.9579E+00
  -4   0  15        3.49        2.46        0.47 o   0.1084E+01
  -3   0  15       46.24       44.23        2.59 o   0.5233E-01
  -2   0  15       16.48       17.17        1.04 o   0.3339E+00
  -1   0  15        7.81        8.67        0.82 o   0.9900E+00
   0   0  15       15.96       17.64        1.42 o   0.3011E+00
   1   0  15        2.07        3.34        0.91 o   0.1207E+01
   2   0  15       21.05       21.47        3.54 o   0.2174E+00
  -8   1  15        1.25        0.32        0.47 o   0.6441E+01
  -7   1  15        3.47        3.36        0.46 o   0.1352E+01
  -6   1  15        4.49        5.21        0.55 o   0.1373E+01
  -5   1  15       29.18       25.10        1.33 o   0.1422E+00
  -4   1  15       14.00       12.30        0.77 o   0.5750E+00
  -3   1  15       13.16       13.43        0.60 o   0.5364E+00
  -2   1  15        0.91        1.06        0.19 o   0.1013E+01
  -1   1  15        1.92        3.34        0.48 o   0.1189E+01
   0   1  15        5.07        5.43        0.67 o   0.1411E+01
   1   1  15        7.98       10.08        0.81 o   0.7434E+00
   2   1  15        5.05        6.97        1.25 o   0.1083E+01
  -7   2  15        1.29        0.75        0.50 o   0.1242E+01
  -6   2  15       49.28       44.76        2.60 o   0.4884E-01
  -5   2  15        4.21        4.77        0.64 o   0.1400E+01
  -4   2  15       11.54       10.96        0.85 o   0.7407E+00
  -3   2  15        3.13        3.78        0.56 o   0.1336E+01
  -2   2  15        2.14        1.91        0.50 o   0.1045E+01
  -1   2  15       24.37       20.12        2.07 o   0.2114E+00
   0   2  15       12.10       11.25        1.39 o   0.6992E+00
   1   2  15        3.88        5.12        0.96 o   0.1303E+01
  -5   3  15       26.23       28.14        2.34 o   0.1206E+00
  -4   3  15        6.13        6.84        1.10 o   0.1237E+01
  -3   3  15        9.62       11.50        1.23 o   0.6231E+00
  -2   3  15       10.55       10.65        0.90 o   0.7993E+00
  -1   3  15        3.30        4.17        0.92 o   0.1341E+01
  -7   0  16        0.09        0.10        0.92 o   0.7835E+01
  -6   0  16       21.52       19.08        2.20 o   0.2519E+00
  -5   0  16        0.52        1.90        0.36 o   0.9448E+00
  -4   0  16        1.16        0.08        0.52 o   0.6215E+01
  -3   0  16       33.13       31.52        2.29 o   0.9924E-01
  -2   0  16       19.41       19.15        1.60 o   0.2762E+00
  -1   0  16        0.47        0.19        0.69 o   0.7679E+01
   0   0  16        9.96       13.23        2.63 o   0.4529E+00
  -6   1  16        3.75        5.88        0.57 o   0.1159E+01
  -5   1  16        0.78        0.79        0.32 o   0.1223E+01
  -4   1  16        8.95        8.87        0.81 o   0.1030E+01
  -3   1  16       23.96       22.37        1.43 o   0.1931E+00
  -2   1  16        9.88        9.58        0.81 o   0.9167E+00
  -1   1  16       43.13       41.86        2.97 o   0.5865E-01
   0   1  16        6.15        6.20        1.53 o   0.1389E+01
  -5   2  16       44.51       44.75        4.23 o   0.5265E-01
  -4   2  16       15.46       15.75        1.34 o   0.3981E+00
  -3   2  16       21.14       20.23        1.42 o   0.2411E+00
  -2   2  16       27.17       23.28        1.86 o   0.1643E+00
  -1   2  16        2.24        5.40        1.18 o   0.1058E+01
